# Supplementary material for: Development of a prototype modeling system to estimate the GHG mitigation potential of forest and wildfire management
Source: MethodsX. 2022 Dec 23;10:101985. doi: 10.1016/j.mex.2022.101985 (PMC9841028; doi:10.1016/j.mex.2022.101985)
Supplement: Supplementary file 3 [file mmc3.xlsx]

## Sheet: README
		Development of a prototype modeling system to estimate the GHG mitigation potential of forest and wildfire management
		Supplemental file 1
		C transfer proportions for wildfires and harvest
		Transfers of C from source pools to atmospheric CO2 or wood products/residues, non-zero fluxes only, expressed as a proportion of the source pool C

## Sheet: wildfire
DistTypeName	EcoBoundaryName	DistTypeID	tblSourceName.Description	tblSinkName.Description	Proportion
Wildfire_MediumSev_future - accessible	Boreal Cordillera	1014	Aboveground Fast DOM	CO2	0.5498
Wildfire_MediumSev_future - accessible	Boreal Cordillera	1014	Aboveground Slow DOM	CO2	0.1131
Wildfire_MediumSev_future - accessible	Boreal Cordillera	1014	Aboveground Very Fast DOM	CO2	0.8097
Wildfire_MediumSev_future - accessible	Boreal Cordillera	1014	Hardwood Fine Roots	CO2	0.058
Wildfire_MediumSev_future - accessible	Boreal Cordillera	1014	Hardwood Foliage	CO2	0.54
Wildfire_MediumSev_future - accessible	Boreal Cordillera	1014	Hardwood Other	CO2	0.0902
Wildfire_MediumSev_future - accessible	Boreal Cordillera	1014	Medium DOM	CO2	0.2852
Wildfire_MediumSev_future - accessible	Boreal Cordillera	1014	Softwood Fine Roots	CO2	0.0566
Wildfire_MediumSev_future - accessible	Boreal Cordillera	1014	Softwood Foliage	CO2	0.54
Wildfire_MediumSev_future - accessible	Boreal Cordillera	1014	Softwood Other	CO2	0.2025
Wildfire_MediumSev_future - accessible	Boreal Plains	1014	Aboveground Fast DOM	CO2	0.5219
Wildfire_MediumSev_future - accessible	Boreal Plains	1014	Aboveground Slow DOM	CO2	0.1089
Wildfire_MediumSev_future - accessible	Boreal Plains	1014	Aboveground Very Fast DOM	CO2	0.8078
Wildfire_MediumSev_future - accessible	Boreal Plains	1014	Hardwood Fine Roots	CO2	0.0536
Wildfire_MediumSev_future - accessible	Boreal Plains	1014	Hardwood Foliage	CO2	0.5388
Wildfire_MediumSev_future - accessible	Boreal Plains	1014	Hardwood Other	CO2	0.0903
Wildfire_MediumSev_future - accessible	Boreal Plains	1014	Medium DOM	CO2	0.2525
Wildfire_MediumSev_future - accessible	Boreal Plains	1014	Softwood Fine Roots	CO2	0.0545
Wildfire_MediumSev_future - accessible	Boreal Plains	1014	Softwood Foliage	CO2	0.54
Wildfire_MediumSev_future - accessible	Boreal Plains	1014	Softwood Other	CO2	0.2025
Wildfire_MediumSev_future - accessible	Montane Cordillera	1014	Aboveground Fast DOM	CO2	0.6014
Wildfire_MediumSev_future - accessible	Montane Cordillera	1014	Aboveground Slow DOM	CO2	0.2349
Wildfire_MediumSev_future - accessible	Montane Cordillera	1014	Aboveground Very Fast DOM	CO2	0.81
Wildfire_MediumSev_future - accessible	Montane Cordillera	1014	Hardwood Fine Roots	CO2	0.081
Wildfire_MediumSev_future - accessible	Montane Cordillera	1014	Hardwood Foliage	CO2	0.5393
Wildfire_MediumSev_future - accessible	Montane Cordillera	1014	Hardwood Other	CO2	0.09
Wildfire_MediumSev_future - accessible	Montane Cordillera	1014	Medium DOM	CO2	0.3669
Wildfire_MediumSev_future - accessible	Montane Cordillera	1014	Softwood Fine Roots	CO2	0.1175
Wildfire_MediumSev_future - accessible	Montane Cordillera	1014	Softwood Foliage	CO2	0.54
Wildfire_MediumSev_future - accessible	Montane Cordillera	1014	Softwood Other	CO2	0.2025
Wildfire_MediumSev_future - accessible	Pacific Maritime	1014	Aboveground Fast DOM	CO2	0.5376
Wildfire_MediumSev_future - accessible	Pacific Maritime	1014	Aboveground Slow DOM	CO2	0.1411
Wildfire_MediumSev_future - accessible	Pacific Maritime	1014	Aboveground Very Fast DOM	CO2	0.81
Wildfire_MediumSev_future - accessible	Pacific Maritime	1014	Hardwood Fine Roots	CO2	0.2087
Wildfire_MediumSev_future - accessible	Pacific Maritime	1014	Hardwood Foliage	CO2	0.54
Wildfire_MediumSev_future - accessible	Pacific Maritime	1014	Hardwood Other	CO2	0.09
Wildfire_MediumSev_future - accessible	Pacific Maritime	1014	Medium DOM	CO2	0.2032
Wildfire_MediumSev_future - accessible	Pacific Maritime	1014	Softwood Fine Roots	CO2	0.0706
Wildfire_MediumSev_future - accessible	Pacific Maritime	1014	Softwood Foliage	CO2	0.54
Wildfire_MediumSev_future - accessible	Pacific Maritime	1014	Softwood Other	CO2	0.2025
Wildfire_MediumSev_future - accessible	Taiga Plains	1014	Aboveground Fast DOM	CO2	0.562
Wildfire_MediumSev_future - accessible	Taiga Plains	1014	Aboveground Slow DOM	CO2	0.1722
Wildfire_MediumSev_future - accessible	Taiga Plains	1014	Aboveground Very Fast DOM	CO2	0.8097
Wildfire_MediumSev_future - accessible	Taiga Plains	1014	Hardwood Fine Roots	CO2	0.0848
Wildfire_MediumSev_future - accessible	Taiga Plains	1014	Hardwood Foliage	CO2	0.5385
Wildfire_MediumSev_future - accessible	Taiga Plains	1014	Hardwood Other	CO2	0.09
Wildfire_MediumSev_future - accessible	Taiga Plains	1014	Medium DOM	CO2	0.3046
Wildfire_MediumSev_future - accessible	Taiga Plains	1014	Softwood Fine Roots	CO2	0.0861
Wildfire_MediumSev_future - accessible	Taiga Plains	1014	Softwood Foliage	CO2	0.54
Wildfire_MediumSev_future - accessible	Taiga Plains	1014	Softwood Other	CO2	0.2025
Wildfire_MediumSev_future - inaccessible	Boreal Cordillera	1015	Aboveground Fast DOM	CO2	0.5498
Wildfire_MediumSev_future - inaccessible	Boreal Cordillera	1015	Aboveground Slow DOM	CO2	0.1131
Wildfire_MediumSev_future - inaccessible	Boreal Cordillera	1015	Aboveground Very Fast DOM	CO2	0.8097
Wildfire_MediumSev_future - inaccessible	Boreal Cordillera	1015	Hardwood Fine Roots	CO2	0.058
Wildfire_MediumSev_future - inaccessible	Boreal Cordillera	1015	Hardwood Foliage	CO2	0.54
Wildfire_MediumSev_future - inaccessible	Boreal Cordillera	1015	Hardwood Other	CO2	0.0902
Wildfire_MediumSev_future - inaccessible	Boreal Cordillera	1015	Medium DOM	CO2	0.2852
Wildfire_MediumSev_future - inaccessible	Boreal Cordillera	1015	Softwood Fine Roots	CO2	0.0566
Wildfire_MediumSev_future - inaccessible	Boreal Cordillera	1015	Softwood Foliage	CO2	0.54
Wildfire_MediumSev_future - inaccessible	Boreal Cordillera	1015	Softwood Other	CO2	0.2025
Wildfire_MediumSev_future - inaccessible	Boreal Plains	1015	Aboveground Fast DOM	CO2	0.5219
Wildfire_MediumSev_future - inaccessible	Boreal Plains	1015	Aboveground Slow DOM	CO2	0.1089
Wildfire_MediumSev_future - inaccessible	Boreal Plains	1015	Aboveground Very Fast DOM	CO2	0.8078
Wildfire_MediumSev_future - inaccessible	Boreal Plains	1015	Hardwood Fine Roots	CO2	0.0536
Wildfire_MediumSev_future - inaccessible	Boreal Plains	1015	Hardwood Foliage	CO2	0.5388
Wildfire_MediumSev_future - inaccessible	Boreal Plains	1015	Hardwood Other	CO2	0.0903
Wildfire_MediumSev_future - inaccessible	Boreal Plains	1015	Medium DOM	CO2	0.2525
Wildfire_MediumSev_future - inaccessible	Boreal Plains	1015	Softwood Fine Roots	CO2	0.0545
Wildfire_MediumSev_future - inaccessible	Boreal Plains	1015	Softwood Foliage	CO2	0.54
Wildfire_MediumSev_future - inaccessible	Boreal Plains	1015	Softwood Other	CO2	0.2025
Wildfire_MediumSev_future - inaccessible	Montane Cordillera	1015	Aboveground Fast DOM	CO2	0.6014
Wildfire_MediumSev_future - inaccessible	Montane Cordillera	1015	Aboveground Slow DOM	CO2	0.2349
Wildfire_MediumSev_future - inaccessible	Montane Cordillera	1015	Aboveground Very Fast DOM	CO2	0.81
Wildfire_MediumSev_future - inaccessible	Montane Cordillera	1015	Hardwood Fine Roots	CO2	0.081
Wildfire_MediumSev_future - inaccessible	Montane Cordillera	1015	Hardwood Foliage	CO2	0.5393
Wildfire_MediumSev_future - inaccessible	Montane Cordillera	1015	Hardwood Other	CO2	0.09
Wildfire_MediumSev_future - inaccessible	Montane Cordillera	1015	Medium DOM	CO2	0.3669
Wildfire_MediumSev_future - inaccessible	Montane Cordillera	1015	Softwood Fine Roots	CO2	0.1175
Wildfire_MediumSev_future - inaccessible	Montane Cordillera	1015	Softwood Foliage	CO2	0.54
Wildfire_MediumSev_future - inaccessible	Montane Cordillera	1015	Softwood Other	CO2	0.2025
Wildfire_MediumSev_future - inaccessible	Pacific Maritime	1015	Aboveground Fast DOM	CO2	0.5376
Wildfire_MediumSev_future - inaccessible	Pacific Maritime	1015	Aboveground Slow DOM	CO2	0.1411
Wildfire_MediumSev_future - inaccessible	Pacific Maritime	1015	Aboveground Very Fast DOM	CO2	0.81
Wildfire_MediumSev_future - inaccessible	Pacific Maritime	1015	Hardwood Fine Roots	CO2	0.2087
Wildfire_MediumSev_future - inaccessible	Pacific Maritime	1015	Hardwood Foliage	CO2	0.54
Wildfire_MediumSev_future - inaccessible	Pacific Maritime	1015	Hardwood Other	CO2	0.09
Wildfire_MediumSev_future - inaccessible	Pacific Maritime	1015	Medium DOM	CO2	0.2032
Wildfire_MediumSev_future - inaccessible	Pacific Maritime	1015	Softwood Fine Roots	CO2	0.0706
Wildfire_MediumSev_future - inaccessible	Pacific Maritime	1015	Softwood Foliage	CO2	0.54
Wildfire_MediumSev_future - inaccessible	Pacific Maritime	1015	Softwood Other	CO2	0.2025
Wildfire_MediumSev_future - inaccessible	Taiga Plains	1015	Aboveground Fast DOM	CO2	0.562
Wildfire_MediumSev_future - inaccessible	Taiga Plains	1015	Aboveground Slow DOM	CO2	0.1722
Wildfire_MediumSev_future - inaccessible	Taiga Plains	1015	Aboveground Very Fast DOM	CO2	0.8097
Wildfire_MediumSev_future - inaccessible	Taiga Plains	1015	Hardwood Fine Roots	CO2	0.0848
Wildfire_MediumSev_future - inaccessible	Taiga Plains	1015	Hardwood Foliage	CO2	0.5385
Wildfire_MediumSev_future - inaccessible	Taiga Plains	1015	Hardwood Other	CO2	0.09
Wildfire_MediumSev_future - inaccessible	Taiga Plains	1015	Medium DOM	CO2	0.3046
Wildfire_MediumSev_future - inaccessible	Taiga Plains	1015	Softwood Fine Roots	CO2	0.0861
Wildfire_MediumSev_future - inaccessible	Taiga Plains	1015	Softwood Foliage	CO2	0.54
Wildfire_MediumSev_future - inaccessible	Taiga Plains	1015	Softwood Other	CO2	0.2025
Wildfire_HighSev_historical	Boreal Cordillera	1016	Aboveground Fast DOM	CO2	0.7397
Wildfire_HighSev_historical	Boreal Cordillera	1016	Aboveground Slow DOM	CO2	0.2263
Wildfire_HighSev_historical	Boreal Cordillera	1016	Aboveground Very Fast DOM	CO2	0.8995
Wildfire_HighSev_historical	Boreal Cordillera	1016	Hardwood Fine Roots	CO2	0.1159
Wildfire_HighSev_historical	Boreal Cordillera	1016	Hardwood Foliage	CO2	0.9
Wildfire_HighSev_historical	Boreal Cordillera	1016	Hardwood Other	CO2	0.0003
Wildfire_HighSev_historical	Boreal Cordillera	1016	Medium DOM	CO2	0.5704
Wildfire_HighSev_historical	Boreal Cordillera	1016	Softwood Fine Roots	CO2	0.1131
Wildfire_HighSev_historical	Boreal Cordillera	1016	Softwood Foliage	CO2	0.9
Wildfire_HighSev_historical	Boreal Cordillera	1016	Softwood Other	CO2	0.225
Wildfire_HighSev_historical	Boreal Plains	1016	Aboveground Fast DOM	CO2	0.6838
Wildfire_HighSev_historical	Boreal Plains	1016	Aboveground Slow DOM	CO2	0.2179
Wildfire_HighSev_historical	Boreal Plains	1016	Aboveground Very Fast DOM	CO2	0.8955
Wildfire_HighSev_historical	Boreal Plains	1016	Hardwood Fine Roots	CO2	0.1072
Wildfire_HighSev_historical	Boreal Plains	1016	Hardwood Foliage	CO2	0.8975
Wildfire_HighSev_historical	Boreal Plains	1016	Hardwood Other	CO2	0.0005
Wildfire_HighSev_historical	Boreal Plains	1016	Medium DOM	CO2	0.5049
Wildfire_HighSev_historical	Boreal Plains	1016	Softwood Fine Roots	CO2	0.1089
Wildfire_HighSev_historical	Boreal Plains	1016	Softwood Foliage	CO2	0.9
Wildfire_HighSev_historical	Boreal Plains	1016	Softwood Other	CO2	0.225
Wildfire_HighSev_historical	Montane Cordillera	1016	Aboveground Fast DOM	CO2	0.8428
Wildfire_HighSev_historical	Montane Cordillera	1016	Aboveground Slow DOM	CO2	0.4699
Wildfire_HighSev_historical	Montane Cordillera	1016	Aboveground Very Fast DOM	CO2	0.9
Wildfire_HighSev_historical	Montane Cordillera	1016	Hardwood Fine Roots	CO2	0.1619
Wildfire_HighSev_historical	Montane Cordillera	1016	Hardwood Foliage	CO2	0.8985
Wildfire_HighSev_historical	Montane Cordillera	1016	Medium DOM	CO2	0.7338
Wildfire_HighSev_historical	Montane Cordillera	1016	Softwood Fine Roots	CO2	0.2349
Wildfire_HighSev_historical	Montane Cordillera	1016	Softwood Foliage	CO2	0.9
Wildfire_HighSev_historical	Montane Cordillera	1016	Softwood Other	CO2	0.225
Wildfire_HighSev_historical	Pacific Maritime	1016	Aboveground Fast DOM	CO2	0.7153
Wildfire_HighSev_historical	Pacific Maritime	1016	Aboveground Slow DOM	CO2	0.2822
Wildfire_HighSev_historical	Pacific Maritime	1016	Aboveground Very Fast DOM	CO2	0.9
Wildfire_HighSev_historical	Pacific Maritime	1016	Hardwood Fine Roots	CO2	0.4175
Wildfire_HighSev_historical	Pacific Maritime	1016	Hardwood Foliage	CO2	0.9
Wildfire_HighSev_historical	Pacific Maritime	1016	Medium DOM	CO2	0.4065
Wildfire_HighSev_historical	Pacific Maritime	1016	Softwood Fine Roots	CO2	0.1411
Wildfire_HighSev_historical	Pacific Maritime	1016	Softwood Foliage	CO2	0.9
Wildfire_HighSev_historical	Pacific Maritime	1016	Softwood Other	CO2	0.225
Wildfire_HighSev_historical	Taiga Plains	1016	Aboveground Fast DOM	CO2	0.7641
Wildfire_HighSev_historical	Taiga Plains	1016	Aboveground Slow DOM	CO2	0.3445
Wildfire_HighSev_historical	Taiga Plains	1016	Aboveground Very Fast DOM	CO2	0.8993
Wildfire_HighSev_historical	Taiga Plains	1016	Hardwood Fine Roots	CO2	0.1696
Wildfire_HighSev_historical	Taiga Plains	1016	Hardwood Foliage	CO2	0.8971
Wildfire_HighSev_historical	Taiga Plains	1016	Medium DOM	CO2	0.6092
Wildfire_HighSev_historical	Taiga Plains	1016	Softwood Fine Roots	CO2	0.1722
Wildfire_HighSev_historical	Taiga Plains	1016	Softwood Foliage	CO2	0.9
Wildfire_HighSev_historical	Taiga Plains	1016	Softwood Other	CO2	0.225
Wildfire_HighSev_future - accessible	Boreal Cordillera	1017	Aboveground Fast DOM	CO2	0.7397
Wildfire_HighSev_future - accessible	Boreal Cordillera	1017	Aboveground Slow DOM	CO2	0.2263
Wildfire_HighSev_future - accessible	Boreal Cordillera	1017	Aboveground Very Fast DOM	CO2	0.8995
Wildfire_HighSev_future - accessible	Boreal Cordillera	1017	Hardwood Fine Roots	CO2	0.1159
Wildfire_HighSev_future - accessible	Boreal Cordillera	1017	Hardwood Foliage	CO2	0.9
Wildfire_HighSev_future - accessible	Boreal Cordillera	1017	Hardwood Other	CO2	0.0003
Wildfire_HighSev_future - accessible	Boreal Cordillera	1017	Medium DOM	CO2	0.5704
Wildfire_HighSev_future - accessible	Boreal Cordillera	1017	Softwood Fine Roots	CO2	0.1131
Wildfire_HighSev_future - accessible	Boreal Cordillera	1017	Softwood Foliage	CO2	0.9
Wildfire_HighSev_future - accessible	Boreal Cordillera	1017	Softwood Other	CO2	0.225
Wildfire_HighSev_future - accessible	Boreal Plains	1017	Aboveground Fast DOM	CO2	0.6838
Wildfire_HighSev_future - accessible	Boreal Plains	1017	Aboveground Slow DOM	CO2	0.2179
Wildfire_HighSev_future - accessible	Boreal Plains	1017	Aboveground Very Fast DOM	CO2	0.8955
Wildfire_HighSev_future - accessible	Boreal Plains	1017	Hardwood Fine Roots	CO2	0.1072
Wildfire_HighSev_future - accessible	Boreal Plains	1017	Hardwood Foliage	CO2	0.8975
Wildfire_HighSev_future - accessible	Boreal Plains	1017	Hardwood Other	CO2	0.0005
Wildfire_HighSev_future - accessible	Boreal Plains	1017	Medium DOM	CO2	0.5049
Wildfire_HighSev_future - accessible	Boreal Plains	1017	Softwood Fine Roots	CO2	0.1089
Wildfire_HighSev_future - accessible	Boreal Plains	1017	Softwood Foliage	CO2	0.9
Wildfire_HighSev_future - accessible	Boreal Plains	1017	Softwood Other	CO2	0.225
Wildfire_HighSev_future - accessible	Montane Cordillera	1017	Aboveground Fast DOM	CO2	0.8428
Wildfire_HighSev_future - accessible	Montane Cordillera	1017	Aboveground Slow DOM	CO2	0.4699
Wildfire_HighSev_future - accessible	Montane Cordillera	1017	Aboveground Very Fast DOM	CO2	0.9
Wildfire_HighSev_future - accessible	Montane Cordillera	1017	Hardwood Fine Roots	CO2	0.1619
Wildfire_HighSev_future - accessible	Montane Cordillera	1017	Hardwood Foliage	CO2	0.8985
Wildfire_HighSev_future - accessible	Montane Cordillera	1017	Medium DOM	CO2	0.7338
Wildfire_HighSev_future - accessible	Montane Cordillera	1017	Softwood Fine Roots	CO2	0.2349
Wildfire_HighSev_future - accessible	Montane Cordillera	1017	Softwood Foliage	CO2	0.9
Wildfire_HighSev_future - accessible	Montane Cordillera	1017	Softwood Other	CO2	0.225
Wildfire_HighSev_future - accessible	Pacific Maritime	1017	Aboveground Fast DOM	CO2	0.7153
Wildfire_HighSev_future - accessible	Pacific Maritime	1017	Aboveground Slow DOM	CO2	0.2822
Wildfire_HighSev_future - accessible	Pacific Maritime	1017	Aboveground Very Fast DOM	CO2	0.9
Wildfire_HighSev_future - accessible	Pacific Maritime	1017	Hardwood Fine Roots	CO2	0.4175
Wildfire_HighSev_future - accessible	Pacific Maritime	1017	Hardwood Foliage	CO2	0.9
Wildfire_HighSev_future - accessible	Pacific Maritime	1017	Medium DOM	CO2	0.4065
Wildfire_HighSev_future - accessible	Pacific Maritime	1017	Softwood Fine Roots	CO2	0.1411
Wildfire_HighSev_future - accessible	Pacific Maritime	1017	Softwood Foliage	CO2	0.9
Wildfire_HighSev_future - accessible	Pacific Maritime	1017	Softwood Other	CO2	0.225
Wildfire_HighSev_future - accessible	Taiga Plains	1017	Aboveground Fast DOM	CO2	0.7641
Wildfire_HighSev_future - accessible	Taiga Plains	1017	Aboveground Slow DOM	CO2	0.3445
Wildfire_HighSev_future - accessible	Taiga Plains	1017	Aboveground Very Fast DOM	CO2	0.8993
Wildfire_HighSev_future - accessible	Taiga Plains	1017	Hardwood Fine Roots	CO2	0.1696
Wildfire_HighSev_future - accessible	Taiga Plains	1017	Hardwood Foliage	CO2	0.8971
Wildfire_HighSev_future - accessible	Taiga Plains	1017	Medium DOM	CO2	0.6092
Wildfire_HighSev_future - accessible	Taiga Plains	1017	Softwood Fine Roots	CO2	0.1722
Wildfire_HighSev_future - accessible	Taiga Plains	1017	Softwood Foliage	CO2	0.9
Wildfire_HighSev_future - accessible	Taiga Plains	1017	Softwood Other	CO2	0.225
Wildfire_HighSev_future - inaccessible	Boreal Cordillera	1018	Aboveground Fast DOM	CO2	0.7397
Wildfire_HighSev_future - inaccessible	Boreal Cordillera	1018	Aboveground Slow DOM	CO2	0.2263
Wildfire_HighSev_future - inaccessible	Boreal Cordillera	1018	Aboveground Very Fast DOM	CO2	0.8995
Wildfire_HighSev_future - inaccessible	Boreal Cordillera	1018	Hardwood Fine Roots	CO2	0.1159
Wildfire_HighSev_future - inaccessible	Boreal Cordillera	1018	Hardwood Foliage	CO2	0.9
Wildfire_HighSev_future - inaccessible	Boreal Cordillera	1018	Hardwood Other	CO2	0.0003
Wildfire_HighSev_future - inaccessible	Boreal Cordillera	1018	Medium DOM	CO2	0.5704
Wildfire_HighSev_future - inaccessible	Boreal Cordillera	1018	Softwood Fine Roots	CO2	0.1131
Wildfire_HighSev_future - inaccessible	Boreal Cordillera	1018	Softwood Foliage	CO2	0.9
Wildfire_HighSev_future - inaccessible	Boreal Cordillera	1018	Softwood Other	CO2	0.225
Wildfire_HighSev_future - inaccessible	Boreal Plains	1018	Aboveground Fast DOM	CO2	0.6838
Wildfire_HighSev_future - inaccessible	Boreal Plains	1018	Aboveground Slow DOM	CO2	0.2179
Wildfire_HighSev_future - inaccessible	Boreal Plains	1018	Aboveground Very Fast DOM	CO2	0.8955
Wildfire_HighSev_future - inaccessible	Boreal Plains	1018	Hardwood Fine Roots	CO2	0.1072
Wildfire_HighSev_future - inaccessible	Boreal Plains	1018	Hardwood Foliage	CO2	0.8975
Wildfire_HighSev_future - inaccessible	Boreal Plains	1018	Hardwood Other	CO2	0.0005
Wildfire_HighSev_future - inaccessible	Boreal Plains	1018	Medium DOM	CO2	0.5049
Wildfire_HighSev_future - inaccessible	Boreal Plains	1018	Softwood Fine Roots	CO2	0.1089
Wildfire_HighSev_future - inaccessible	Boreal Plains	1018	Softwood Foliage	CO2	0.9
Wildfire_HighSev_future - inaccessible	Boreal Plains	1018	Softwood Other	CO2	0.225
Wildfire_HighSev_future - inaccessible	Montane Cordillera	1018	Aboveground Fast DOM	CO2	0.8428
Wildfire_HighSev_future - inaccessible	Montane Cordillera	1018	Aboveground Slow DOM	CO2	0.4699
Wildfire_HighSev_future - inaccessible	Montane Cordillera	1018	Aboveground Very Fast DOM	CO2	0.9
Wildfire_HighSev_future - inaccessible	Montane Cordillera	1018	Hardwood Fine Roots	CO2	0.1619
Wildfire_HighSev_future - inaccessible	Montane Cordillera	1018	Hardwood Foliage	CO2	0.8985
Wildfire_HighSev_future - inaccessible	Montane Cordillera	1018	Medium DOM	CO2	0.7338
Wildfire_HighSev_future - inaccessible	Montane Cordillera	1018	Softwood Fine Roots	CO2	0.2349
Wildfire_HighSev_future - inaccessible	Montane Cordillera	1018	Softwood Foliage	CO2	0.9
Wildfire_HighSev_future - inaccessible	Montane Cordillera	1018	Softwood Other	CO2	0.225
Wildfire_HighSev_future - inaccessible	Pacific Maritime	1018	Aboveground Fast DOM	CO2	0.7153
Wildfire_HighSev_future - inaccessible	Pacific Maritime	1018	Aboveground Slow DOM	CO2	0.2822
Wildfire_HighSev_future - inaccessible	Pacific Maritime	1018	Aboveground Very Fast DOM	CO2	0.9
Wildfire_HighSev_future - inaccessible	Pacific Maritime	1018	Hardwood Fine Roots	CO2	0.4175
Wildfire_HighSev_future - inaccessible	Pacific Maritime	1018	Hardwood Foliage	CO2	0.9
Wildfire_HighSev_future - inaccessible	Pacific Maritime	1018	Medium DOM	CO2	0.4065
Wildfire_HighSev_future - inaccessible	Pacific Maritime	1018	Softwood Fine Roots	CO2	0.1411
Wildfire_HighSev_future - inaccessible	Pacific Maritime	1018	Softwood Foliage	CO2	0.9
Wildfire_HighSev_future - inaccessible	Pacific Maritime	1018	Softwood Other	CO2	0.225
Wildfire_HighSev_future - inaccessible	Taiga Plains	1018	Aboveground Fast DOM	CO2	0.7641
Wildfire_HighSev_future - inaccessible	Taiga Plains	1018	Aboveground Slow DOM	CO2	0.3445
Wildfire_HighSev_future - inaccessible	Taiga Plains	1018	Aboveground Very Fast DOM	CO2	0.8993
Wildfire_HighSev_future - inaccessible	Taiga Plains	1018	Hardwood Fine Roots	CO2	0.1696
Wildfire_HighSev_future - inaccessible	Taiga Plains	1018	Hardwood Foliage	CO2	0.8971
Wildfire_HighSev_future - inaccessible	Taiga Plains	1018	Medium DOM	CO2	0.6092
Wildfire_HighSev_future - inaccessible	Taiga Plains	1018	Softwood Fine Roots	CO2	0.1722
Wildfire_HighSev_future - inaccessible	Taiga Plains	1018	Softwood Foliage	CO2	0.9
Wildfire_HighSev_future - inaccessible	Taiga Plains	1018	Softwood Other	CO2	0.225
Wildfire_LowSev_future - accessible, type 1	Boreal Cordillera	1020	Aboveground Fast DOM	CO2	0.36
Wildfire_LowSev_future - accessible, type 1	Boreal Cordillera	1020	Aboveground Very Fast DOM	CO2	0.72
Wildfire_LowSev_future - accessible, type 1	Boreal Cordillera	1020	Hardwood Foliage	CO2	0.18
Wildfire_LowSev_future - accessible, type 1	Boreal Cordillera	1020	Hardwood Other	CO2	0.18
Wildfire_LowSev_future - accessible, type 1	Boreal Cordillera	1020	Softwood Foliage	CO2	0.18
Wildfire_LowSev_future - accessible, type 1	Boreal Cordillera	1020	Softwood Other	CO2	0.18
Wildfire_LowSev_future - accessible, type 1	Boreal Plains	1020	Aboveground Fast DOM	CO2	0.36
Wildfire_LowSev_future - accessible, type 1	Boreal Plains	1020	Aboveground Very Fast DOM	CO2	0.72
Wildfire_LowSev_future - accessible, type 1	Boreal Plains	1020	Hardwood Foliage	CO2	0.18
Wildfire_LowSev_future - accessible, type 1	Boreal Plains	1020	Hardwood Other	CO2	0.18
Wildfire_LowSev_future - accessible, type 1	Boreal Plains	1020	Softwood Foliage	CO2	0.18
Wildfire_LowSev_future - accessible, type 1	Boreal Plains	1020	Softwood Other	CO2	0.18
Wildfire_LowSev_future - accessible, type 1	Montane Cordillera	1020	Aboveground Fast DOM	CO2	0.36
Wildfire_LowSev_future - accessible, type 1	Montane Cordillera	1020	Aboveground Very Fast DOM	CO2	0.72
Wildfire_LowSev_future - accessible, type 1	Montane Cordillera	1020	Hardwood Foliage	CO2	0.18
Wildfire_LowSev_future - accessible, type 1	Montane Cordillera	1020	Hardwood Other	CO2	0.18
Wildfire_LowSev_future - accessible, type 1	Montane Cordillera	1020	Softwood Foliage	CO2	0.18
Wildfire_LowSev_future - accessible, type 1	Montane Cordillera	1020	Softwood Other	CO2	0.18
Wildfire_LowSev_future - accessible, type 1	Pacific Maritime	1020	Aboveground Fast DOM	CO2	0.36
Wildfire_LowSev_future - accessible, type 1	Pacific Maritime	1020	Aboveground Very Fast DOM	CO2	0.72
Wildfire_LowSev_future - accessible, type 1	Pacific Maritime	1020	Hardwood Foliage	CO2	0.18
Wildfire_LowSev_future - accessible, type 1	Pacific Maritime	1020	Hardwood Other	CO2	0.18
Wildfire_LowSev_future - accessible, type 1	Pacific Maritime	1020	Softwood Foliage	CO2	0.18
Wildfire_LowSev_future - accessible, type 1	Pacific Maritime	1020	Softwood Other	CO2	0.18
Wildfire_LowSev_future - accessible, type 1	Taiga Plains	1020	Aboveground Fast DOM	CO2	0.36
Wildfire_LowSev_future - accessible, type 1	Taiga Plains	1020	Aboveground Very Fast DOM	CO2	0.72
Wildfire_LowSev_future - accessible, type 1	Taiga Plains	1020	Hardwood Foliage	CO2	0.18
Wildfire_LowSev_future - accessible, type 1	Taiga Plains	1020	Hardwood Other	CO2	0.18
Wildfire_LowSev_future - accessible, type 1	Taiga Plains	1020	Softwood Foliage	CO2	0.18
Wildfire_LowSev_future - accessible, type 1	Taiga Plains	1020	Softwood Other	CO2	0.18
Wildfire_LowSev_future - inaccessible, type 1	Boreal Cordillera	1021	Aboveground Fast DOM	CO2	0.36
Wildfire_LowSev_future - inaccessible, type 1	Boreal Cordillera	1021	Aboveground Very Fast DOM	CO2	0.72
Wildfire_LowSev_future - inaccessible, type 1	Boreal Cordillera	1021	Hardwood Foliage	CO2	0.18
Wildfire_LowSev_future - inaccessible, type 1	Boreal Cordillera	1021	Hardwood Other	CO2	0.18
Wildfire_LowSev_future - inaccessible, type 1	Boreal Cordillera	1021	Softwood Foliage	CO2	0.18
Wildfire_LowSev_future - inaccessible, type 1	Boreal Cordillera	1021	Softwood Other	CO2	0.18
Wildfire_LowSev_future - inaccessible, type 1	Boreal Plains	1021	Aboveground Fast DOM	CO2	0.36
Wildfire_LowSev_future - inaccessible, type 1	Boreal Plains	1021	Aboveground Very Fast DOM	CO2	0.72
Wildfire_LowSev_future - inaccessible, type 1	Boreal Plains	1021	Hardwood Foliage	CO2	0.18
Wildfire_LowSev_future - inaccessible, type 1	Boreal Plains	1021	Hardwood Other	CO2	0.18
Wildfire_LowSev_future - inaccessible, type 1	Boreal Plains	1021	Softwood Foliage	CO2	0.18
Wildfire_LowSev_future - inaccessible, type 1	Boreal Plains	1021	Softwood Other	CO2	0.18
Wildfire_LowSev_future - inaccessible, type 1	Montane Cordillera	1021	Aboveground Fast DOM	CO2	0.36
Wildfire_LowSev_future - inaccessible, type 1	Montane Cordillera	1021	Aboveground Very Fast DOM	CO2	0.72
Wildfire_LowSev_future - inaccessible, type 1	Montane Cordillera	1021	Hardwood Foliage	CO2	0.18
Wildfire_LowSev_future - inaccessible, type 1	Montane Cordillera	1021	Hardwood Other	CO2	0.18
Wildfire_LowSev_future - inaccessible, type 1	Montane Cordillera	1021	Softwood Foliage	CO2	0.18
Wildfire_LowSev_future - inaccessible, type 1	Montane Cordillera	1021	Softwood Other	CO2	0.18
Wildfire_LowSev_future - inaccessible, type 1	Pacific Maritime	1021	Aboveground Fast DOM	CO2	0.36
Wildfire_LowSev_future - inaccessible, type 1	Pacific Maritime	1021	Aboveground Very Fast DOM	CO2	0.72
Wildfire_LowSev_future - inaccessible, type 1	Pacific Maritime	1021	Hardwood Foliage	CO2	0.18
Wildfire_LowSev_future - inaccessible, type 1	Pacific Maritime	1021	Hardwood Other	CO2	0.18
Wildfire_LowSev_future - inaccessible, type 1	Pacific Maritime	1021	Softwood Foliage	CO2	0.18
Wildfire_LowSev_future - inaccessible, type 1	Pacific Maritime	1021	Softwood Other	CO2	0.18
Wildfire_LowSev_future - inaccessible, type 1	Taiga Plains	1021	Aboveground Fast DOM	CO2	0.36
Wildfire_LowSev_future - inaccessible, type 1	Taiga Plains	1021	Aboveground Very Fast DOM	CO2	0.72
Wildfire_LowSev_future - inaccessible, type 1	Taiga Plains	1021	Hardwood Foliage	CO2	0.18
Wildfire_LowSev_future - inaccessible, type 1	Taiga Plains	1021	Hardwood Other	CO2	0.18
Wildfire_LowSev_future - inaccessible, type 1	Taiga Plains	1021	Softwood Foliage	CO2	0.18
Wildfire_LowSev_future - inaccessible, type 1	Taiga Plains	1021	Softwood Other	CO2	0.18
Wildfire_LowSev_future - accessible, type 2	Boreal Cordillera	1022	Aboveground Fast DOM	CO2	0.36
Wildfire_LowSev_future - accessible, type 2	Boreal Cordillera	1022	Aboveground Very Fast DOM	CO2	0.72
Wildfire_LowSev_future - accessible, type 2	Boreal Cordillera	1022	Hardwood Foliage	CO2	0.18
Wildfire_LowSev_future - accessible, type 2	Boreal Cordillera	1022	Hardwood Other	CO2	0.18
Wildfire_LowSev_future - accessible, type 2	Boreal Cordillera	1022	Softwood Foliage	CO2	0.18
Wildfire_LowSev_future - accessible, type 2	Boreal Cordillera	1022	Softwood Other	CO2	0.18
Wildfire_LowSev_future - accessible, type 2	Boreal Plains	1022	Aboveground Fast DOM	CO2	0.36
Wildfire_LowSev_future - accessible, type 2	Boreal Plains	1022	Aboveground Very Fast DOM	CO2	0.72
Wildfire_LowSev_future - accessible, type 2	Boreal Plains	1022	Hardwood Foliage	CO2	0.18
Wildfire_LowSev_future - accessible, type 2	Boreal Plains	1022	Hardwood Other	CO2	0.18
Wildfire_LowSev_future - accessible, type 2	Boreal Plains	1022	Softwood Foliage	CO2	0.18
Wildfire_LowSev_future - accessible, type 2	Boreal Plains	1022	Softwood Other	CO2	0.18
Wildfire_LowSev_future - accessible, type 2	Montane Cordillera	1022	Aboveground Fast DOM	CO2	0.36
Wildfire_LowSev_future - accessible, type 2	Montane Cordillera	1022	Aboveground Very Fast DOM	CO2	0.72
Wildfire_LowSev_future - accessible, type 2	Montane Cordillera	1022	Hardwood Foliage	CO2	0.18
Wildfire_LowSev_future - accessible, type 2	Montane Cordillera	1022	Hardwood Other	CO2	0.18
Wildfire_LowSev_future - accessible, type 2	Montane Cordillera	1022	Softwood Foliage	CO2	0.18
Wildfire_LowSev_future - accessible, type 2	Montane Cordillera	1022	Softwood Other	CO2	0.18
Wildfire_LowSev_future - accessible, type 2	Pacific Maritime	1022	Aboveground Fast DOM	CO2	0.36
Wildfire_LowSev_future - accessible, type 2	Pacific Maritime	1022	Aboveground Very Fast DOM	CO2	0.72
Wildfire_LowSev_future - accessible, type 2	Pacific Maritime	1022	Hardwood Foliage	CO2	0.18
Wildfire_LowSev_future - accessible, type 2	Pacific Maritime	1022	Hardwood Other	CO2	0.18
Wildfire_LowSev_future - accessible, type 2	Pacific Maritime	1022	Softwood Foliage	CO2	0.18
Wildfire_LowSev_future - accessible, type 2	Pacific Maritime	1022	Softwood Other	CO2	0.18
Wildfire_LowSev_future - accessible, type 2	Taiga Plains	1022	Aboveground Fast DOM	CO2	0.36
Wildfire_LowSev_future - accessible, type 2	Taiga Plains	1022	Aboveground Very Fast DOM	CO2	0.72
Wildfire_LowSev_future - accessible, type 2	Taiga Plains	1022	Hardwood Foliage	CO2	0.18
Wildfire_LowSev_future - accessible, type 2	Taiga Plains	1022	Hardwood Other	CO2	0.18
Wildfire_LowSev_future - accessible, type 2	Taiga Plains	1022	Softwood Foliage	CO2	0.18
Wildfire_LowSev_future - accessible, type 2	Taiga Plains	1022	Softwood Other	CO2	0.18
Wildfire_LowSev_future - inaccessible, type 2	Boreal Cordillera	1023	Aboveground Fast DOM	CO2	0.36
Wildfire_LowSev_future - inaccessible, type 2	Boreal Cordillera	1023	Aboveground Very Fast DOM	CO2	0.72
Wildfire_LowSev_future - inaccessible, type 2	Boreal Cordillera	1023	Hardwood Foliage	CO2	0.18
Wildfire_LowSev_future - inaccessible, type 2	Boreal Cordillera	1023	Hardwood Other	CO2	0.18
Wildfire_LowSev_future - inaccessible, type 2	Boreal Cordillera	1023	Softwood Foliage	CO2	0.18
Wildfire_LowSev_future - inaccessible, type 2	Boreal Cordillera	1023	Softwood Other	CO2	0.18
Wildfire_LowSev_future - inaccessible, type 2	Boreal Plains	1023	Aboveground Fast DOM	CO2	0.36
Wildfire_LowSev_future - inaccessible, type 2	Boreal Plains	1023	Aboveground Very Fast DOM	CO2	0.72
Wildfire_LowSev_future - inaccessible, type 2	Boreal Plains	1023	Hardwood Foliage	CO2	0.18
Wildfire_LowSev_future - inaccessible, type 2	Boreal Plains	1023	Hardwood Other	CO2	0.18
Wildfire_LowSev_future - inaccessible, type 2	Boreal Plains	1023	Softwood Foliage	CO2	0.18
Wildfire_LowSev_future - inaccessible, type 2	Boreal Plains	1023	Softwood Other	CO2	0.18
Wildfire_LowSev_future - inaccessible, type 2	Montane Cordillera	1023	Aboveground Fast DOM	CO2	0.36
Wildfire_LowSev_future - inaccessible, type 2	Montane Cordillera	1023	Aboveground Very Fast DOM	CO2	0.72
Wildfire_LowSev_future - inaccessible, type 2	Montane Cordillera	1023	Hardwood Foliage	CO2	0.18
Wildfire_LowSev_future - inaccessible, type 2	Montane Cordillera	1023	Hardwood Other	CO2	0.18
Wildfire_LowSev_future - inaccessible, type 2	Montane Cordillera	1023	Softwood Foliage	CO2	0.18
Wildfire_LowSev_future - inaccessible, type 2	Montane Cordillera	1023	Softwood Other	CO2	0.18
Wildfire_LowSev_future - inaccessible, type 2	Pacific Maritime	1023	Aboveground Fast DOM	CO2	0.36
Wildfire_LowSev_future - inaccessible, type 2	Pacific Maritime	1023	Aboveground Very Fast DOM	CO2	0.72
Wildfire_LowSev_future - inaccessible, type 2	Pacific Maritime	1023	Hardwood Foliage	CO2	0.18
Wildfire_LowSev_future - inaccessible, type 2	Pacific Maritime	1023	Hardwood Other	CO2	0.18
Wildfire_LowSev_future - inaccessible, type 2	Pacific Maritime	1023	Softwood Foliage	CO2	0.18
Wildfire_LowSev_future - inaccessible, type 2	Pacific Maritime	1023	Softwood Other	CO2	0.18
Wildfire_LowSev_future - inaccessible, type 2	Taiga Plains	1023	Aboveground Fast DOM	CO2	0.36
Wildfire_LowSev_future - inaccessible, type 2	Taiga Plains	1023	Aboveground Very Fast DOM	CO2	0.72
Wildfire_LowSev_future - inaccessible, type 2	Taiga Plains	1023	Hardwood Foliage	CO2	0.18
Wildfire_LowSev_future - inaccessible, type 2	Taiga Plains	1023	Hardwood Other	CO2	0.18
Wildfire_LowSev_future - inaccessible, type 2	Taiga Plains	1023	Softwood Foliage	CO2	0.18
Wildfire_LowSev_future - inaccessible, type 2	Taiga Plains	1023	Softwood Other	CO2	0.18
Wildfire_LowSev_future - accessible, type 3	Boreal Cordillera	1024	Aboveground Fast DOM	CO2	0.36
Wildfire_LowSev_future - accessible, type 3	Boreal Cordillera	1024	Aboveground Very Fast DOM	CO2	0.72
Wildfire_LowSev_future - accessible, type 3	Boreal Cordillera	1024	Hardwood Foliage	CO2	0.18
Wildfire_LowSev_future - accessible, type 3	Boreal Cordillera	1024	Hardwood Other	CO2	0.18
Wildfire_LowSev_future - accessible, type 3	Boreal Cordillera	1024	Softwood Foliage	CO2	0.18
Wildfire_LowSev_future - accessible, type 3	Boreal Cordillera	1024	Softwood Other	CO2	0.18
Wildfire_LowSev_future - accessible, type 3	Boreal Plains	1024	Aboveground Fast DOM	CO2	0.36
Wildfire_LowSev_future - accessible, type 3	Boreal Plains	1024	Aboveground Very Fast DOM	CO2	0.72
Wildfire_LowSev_future - accessible, type 3	Boreal Plains	1024	Hardwood Foliage	CO2	0.18
Wildfire_LowSev_future - accessible, type 3	Boreal Plains	1024	Hardwood Other	CO2	0.18
Wildfire_LowSev_future - accessible, type 3	Boreal Plains	1024	Softwood Foliage	CO2	0.18
Wildfire_LowSev_future - accessible, type 3	Boreal Plains	1024	Softwood Other	CO2	0.18
Wildfire_LowSev_future - accessible, type 3	Montane Cordillera	1024	Aboveground Fast DOM	CO2	0.36
Wildfire_LowSev_future - accessible, type 3	Montane Cordillera	1024	Aboveground Very Fast DOM	CO2	0.72
Wildfire_LowSev_future - accessible, type 3	Montane Cordillera	1024	Hardwood Foliage	CO2	0.18
Wildfire_LowSev_future - accessible, type 3	Montane Cordillera	1024	Hardwood Other	CO2	0.18
Wildfire_LowSev_future - accessible, type 3	Montane Cordillera	1024	Softwood Foliage	CO2	0.18
Wildfire_LowSev_future - accessible, type 3	Montane Cordillera	1024	Softwood Other	CO2	0.18
Wildfire_LowSev_future - accessible, type 3	Pacific Maritime	1024	Aboveground Fast DOM	CO2	0.36
Wildfire_LowSev_future - accessible, type 3	Pacific Maritime	1024	Aboveground Very Fast DOM	CO2	0.72
Wildfire_LowSev_future - accessible, type 3	Pacific Maritime	1024	Hardwood Foliage	CO2	0.18
Wildfire_LowSev_future - accessible, type 3	Pacific Maritime	1024	Hardwood Other	CO2	0.18
Wildfire_LowSev_future - accessible, type 3	Pacific Maritime	1024	Softwood Foliage	CO2	0.18
Wildfire_LowSev_future - accessible, type 3	Pacific Maritime	1024	Softwood Other	CO2	0.18
Wildfire_LowSev_future - accessible, type 3	Taiga Plains	1024	Aboveground Fast DOM	CO2	0.36
Wildfire_LowSev_future - accessible, type 3	Taiga Plains	1024	Aboveground Very Fast DOM	CO2	0.72
Wildfire_LowSev_future - accessible, type 3	Taiga Plains	1024	Hardwood Foliage	CO2	0.18
Wildfire_LowSev_future - accessible, type 3	Taiga Plains	1024	Hardwood Other	CO2	0.18
Wildfire_LowSev_future - accessible, type 3	Taiga Plains	1024	Softwood Foliage	CO2	0.18
Wildfire_LowSev_future - accessible, type 3	Taiga Plains	1024	Softwood Other	CO2	0.18
Wildfire_LowSev_future - inaccessible, type 3	Boreal Cordillera	1025	Aboveground Fast DOM	CO2	0.36
Wildfire_LowSev_future - inaccessible, type 3	Boreal Cordillera	1025	Aboveground Very Fast DOM	CO2	0.72
Wildfire_LowSev_future - inaccessible, type 3	Boreal Cordillera	1025	Hardwood Foliage	CO2	0.18
Wildfire_LowSev_future - inaccessible, type 3	Boreal Cordillera	1025	Hardwood Other	CO2	0.18
Wildfire_LowSev_future - inaccessible, type 3	Boreal Cordillera	1025	Softwood Foliage	CO2	0.18
Wildfire_LowSev_future - inaccessible, type 3	Boreal Cordillera	1025	Softwood Other	CO2	0.18
Wildfire_LowSev_future - inaccessible, type 3	Boreal Plains	1025	Aboveground Fast DOM	CO2	0.36
Wildfire_LowSev_future - inaccessible, type 3	Boreal Plains	1025	Aboveground Very Fast DOM	CO2	0.72
Wildfire_LowSev_future - inaccessible, type 3	Boreal Plains	1025	Hardwood Foliage	CO2	0.18
Wildfire_LowSev_future - inaccessible, type 3	Boreal Plains	1025	Hardwood Other	CO2	0.18
Wildfire_LowSev_future - inaccessible, type 3	Boreal Plains	1025	Softwood Foliage	CO2	0.18
Wildfire_LowSev_future - inaccessible, type 3	Boreal Plains	1025	Softwood Other	CO2	0.18
Wildfire_LowSev_future - inaccessible, type 3	Montane Cordillera	1025	Aboveground Fast DOM	CO2	0.36
Wildfire_LowSev_future - inaccessible, type 3	Montane Cordillera	1025	Aboveground Very Fast DOM	CO2	0.72
Wildfire_LowSev_future - inaccessible, type 3	Montane Cordillera	1025	Hardwood Foliage	CO2	0.18
Wildfire_LowSev_future - inaccessible, type 3	Montane Cordillera	1025	Hardwood Other	CO2	0.18
Wildfire_LowSev_future - inaccessible, type 3	Montane Cordillera	1025	Softwood Foliage	CO2	0.18
Wildfire_LowSev_future - inaccessible, type 3	Montane Cordillera	1025	Softwood Other	CO2	0.18
Wildfire_LowSev_future - inaccessible, type 3	Pacific Maritime	1025	Aboveground Fast DOM	CO2	0.36
Wildfire_LowSev_future - inaccessible, type 3	Pacific Maritime	1025	Aboveground Very Fast DOM	CO2	0.72
Wildfire_LowSev_future - inaccessible, type 3	Pacific Maritime	1025	Hardwood Foliage	CO2	0.18
Wildfire_LowSev_future - inaccessible, type 3	Pacific Maritime	1025	Hardwood Other	CO2	0.18
Wildfire_LowSev_future - inaccessible, type 3	Pacific Maritime	1025	Softwood Foliage	CO2	0.18
Wildfire_LowSev_future - inaccessible, type 3	Pacific Maritime	1025	Softwood Other	CO2	0.18
Wildfire_LowSev_future - inaccessible, type 3	Taiga Plains	1025	Aboveground Fast DOM	CO2	0.36
Wildfire_LowSev_future - inaccessible, type 3	Taiga Plains	1025	Aboveground Very Fast DOM	CO2	0.72
Wildfire_LowSev_future - inaccessible, type 3	Taiga Plains	1025	Hardwood Foliage	CO2	0.18
Wildfire_LowSev_future - inaccessible, type 3	Taiga Plains	1025	Hardwood Other	CO2	0.18
Wildfire_LowSev_future - inaccessible, type 3	Taiga Plains	1025	Softwood Foliage	CO2	0.18
Wildfire_LowSev_future - inaccessible, type 3	Taiga Plains	1025	Softwood Other	CO2	0.18
Wildfire_LowSev_future - accessible, type 4	Boreal Cordillera	1026	Aboveground Fast DOM	CO2	0.36
Wildfire_LowSev_future - accessible, type 4	Boreal Cordillera	1026	Aboveground Very Fast DOM	CO2	0.72
Wildfire_LowSev_future - accessible, type 4	Boreal Cordillera	1026	Hardwood Foliage	CO2	0.18
Wildfire_LowSev_future - accessible, type 4	Boreal Cordillera	1026	Hardwood Other	CO2	0.18
Wildfire_LowSev_future - accessible, type 4	Boreal Cordillera	1026	Softwood Foliage	CO2	0.18
Wildfire_LowSev_future - accessible, type 4	Boreal Cordillera	1026	Softwood Other	CO2	0.18
Wildfire_LowSev_future - accessible, type 4	Boreal Plains	1026	Aboveground Fast DOM	CO2	0.36
Wildfire_LowSev_future - accessible, type 4	Boreal Plains	1026	Aboveground Very Fast DOM	CO2	0.72
Wildfire_LowSev_future - accessible, type 4	Boreal Plains	1026	Hardwood Foliage	CO2	0.18
Wildfire_LowSev_future - accessible, type 4	Boreal Plains	1026	Hardwood Other	CO2	0.18
Wildfire_LowSev_future - accessible, type 4	Boreal Plains	1026	Softwood Foliage	CO2	0.18
Wildfire_LowSev_future - accessible, type 4	Boreal Plains	1026	Softwood Other	CO2	0.18
Wildfire_LowSev_future - accessible, type 4	Montane Cordillera	1026	Aboveground Fast DOM	CO2	0.36
Wildfire_LowSev_future - accessible, type 4	Montane Cordillera	1026	Aboveground Very Fast DOM	CO2	0.72
Wildfire_LowSev_future - accessible, type 4	Montane Cordillera	1026	Hardwood Foliage	CO2	0.18
Wildfire_LowSev_future - accessible, type 4	Montane Cordillera	1026	Hardwood Other	CO2	0.18
Wildfire_LowSev_future - accessible, type 4	Montane Cordillera	1026	Softwood Foliage	CO2	0.18
Wildfire_LowSev_future - accessible, type 4	Montane Cordillera	1026	Softwood Other	CO2	0.18
Wildfire_LowSev_future - accessible, type 4	Pacific Maritime	1026	Aboveground Fast DOM	CO2	0.36
Wildfire_LowSev_future - accessible, type 4	Pacific Maritime	1026	Aboveground Very Fast DOM	CO2	0.72
Wildfire_LowSev_future - accessible, type 4	Pacific Maritime	1026	Hardwood Foliage	CO2	0.18
Wildfire_LowSev_future - accessible, type 4	Pacific Maritime	1026	Hardwood Other	CO2	0.18
Wildfire_LowSev_future - accessible, type 4	Pacific Maritime	1026	Softwood Foliage	CO2	0.18
Wildfire_LowSev_future - accessible, type 4	Pacific Maritime	1026	Softwood Other	CO2	0.18
Wildfire_LowSev_future - accessible, type 4	Taiga Plains	1026	Aboveground Fast DOM	CO2	0.36
Wildfire_LowSev_future - accessible, type 4	Taiga Plains	1026	Aboveground Very Fast DOM	CO2	0.72
Wildfire_LowSev_future - accessible, type 4	Taiga Plains	1026	Hardwood Foliage	CO2	0.18
Wildfire_LowSev_future - accessible, type 4	Taiga Plains	1026	Hardwood Other	CO2	0.18
Wildfire_LowSev_future - accessible, type 4	Taiga Plains	1026	Softwood Foliage	CO2	0.18
Wildfire_LowSev_future - accessible, type 4	Taiga Plains	1026	Softwood Other	CO2	0.18
Wildfire_LowSev_future - inaccessible, type 4	Boreal Cordillera	1027	Aboveground Fast DOM	CO2	0.36
Wildfire_LowSev_future - inaccessible, type 4	Boreal Cordillera	1027	Aboveground Very Fast DOM	CO2	0.72
Wildfire_LowSev_future - inaccessible, type 4	Boreal Cordillera	1027	Hardwood Foliage	CO2	0.18
Wildfire_LowSev_future - inaccessible, type 4	Boreal Cordillera	1027	Hardwood Other	CO2	0.18
Wildfire_LowSev_future - inaccessible, type 4	Boreal Cordillera	1027	Softwood Foliage	CO2	0.18
Wildfire_LowSev_future - inaccessible, type 4	Boreal Cordillera	1027	Softwood Other	CO2	0.18
Wildfire_LowSev_future - inaccessible, type 4	Boreal Plains	1027	Aboveground Fast DOM	CO2	0.36
Wildfire_LowSev_future - inaccessible, type 4	Boreal Plains	1027	Aboveground Very Fast DOM	CO2	0.72
Wildfire_LowSev_future - inaccessible, type 4	Boreal Plains	1027	Hardwood Foliage	CO2	0.18
Wildfire_LowSev_future - inaccessible, type 4	Boreal Plains	1027	Hardwood Other	CO2	0.18
Wildfire_LowSev_future - inaccessible, type 4	Boreal Plains	1027	Softwood Foliage	CO2	0.18
Wildfire_LowSev_future - inaccessible, type 4	Boreal Plains	1027	Softwood Other	CO2	0.18
Wildfire_LowSev_future - inaccessible, type 4	Montane Cordillera	1027	Aboveground Fast DOM	CO2	0.36
Wildfire_LowSev_future - inaccessible, type 4	Montane Cordillera	1027	Aboveground Very Fast DOM	CO2	0.72
Wildfire_LowSev_future - inaccessible, type 4	Montane Cordillera	1027	Hardwood Foliage	CO2	0.18
Wildfire_LowSev_future - inaccessible, type 4	Montane Cordillera	1027	Hardwood Other	CO2	0.18
Wildfire_LowSev_future - inaccessible, type 4	Montane Cordillera	1027	Softwood Foliage	CO2	0.18
Wildfire_LowSev_future - inaccessible, type 4	Montane Cordillera	1027	Softwood Other	CO2	0.18
Wildfire_LowSev_future - inaccessible, type 4	Pacific Maritime	1027	Aboveground Fast DOM	CO2	0.36
Wildfire_LowSev_future - inaccessible, type 4	Pacific Maritime	1027	Aboveground Very Fast DOM	CO2	0.72
Wildfire_LowSev_future - inaccessible, type 4	Pacific Maritime	1027	Hardwood Foliage	CO2	0.18
Wildfire_LowSev_future - inaccessible, type 4	Pacific Maritime	1027	Hardwood Other	CO2	0.18
Wildfire_LowSev_future - inaccessible, type 4	Pacific Maritime	1027	Softwood Foliage	CO2	0.18
Wildfire_LowSev_future - inaccessible, type 4	Pacific Maritime	1027	Softwood Other	CO2	0.18
Wildfire_LowSev_future - inaccessible, type 4	Taiga Plains	1027	Aboveground Fast DOM	CO2	0.36
Wildfire_LowSev_future - inaccessible, type 4	Taiga Plains	1027	Aboveground Very Fast DOM	CO2	0.72
Wildfire_LowSev_future - inaccessible, type 4	Taiga Plains	1027	Hardwood Foliage	CO2	0.18
Wildfire_LowSev_future - inaccessible, type 4	Taiga Plains	1027	Hardwood Other	CO2	0.18
Wildfire_LowSev_future - inaccessible, type 4	Taiga Plains	1027	Softwood Foliage	CO2	0.18
Wildfire_LowSev_future - inaccessible, type 4	Taiga Plains	1027	Softwood Other	CO2	0.18
Wildfire_LowSev_future - accessible, type 5	Boreal Cordillera	1028	Aboveground Fast DOM	CO2	0.36
Wildfire_LowSev_future - accessible, type 5	Boreal Cordillera	1028	Aboveground Very Fast DOM	CO2	0.72
Wildfire_LowSev_future - accessible, type 5	Boreal Cordillera	1028	Hardwood Foliage	CO2	0.18
Wildfire_LowSev_future - accessible, type 5	Boreal Cordillera	1028	Hardwood Other	CO2	0.18
Wildfire_LowSev_future - accessible, type 5	Boreal Cordillera	1028	Softwood Foliage	CO2	0.18
Wildfire_LowSev_future - accessible, type 5	Boreal Cordillera	1028	Softwood Other	CO2	0.18
Wildfire_LowSev_future - accessible, type 5	Boreal Plains	1028	Aboveground Fast DOM	CO2	0.36
Wildfire_LowSev_future - accessible, type 5	Boreal Plains	1028	Aboveground Very Fast DOM	CO2	0.72
Wildfire_LowSev_future - accessible, type 5	Boreal Plains	1028	Hardwood Foliage	CO2	0.18
Wildfire_LowSev_future - accessible, type 5	Boreal Plains	1028	Hardwood Other	CO2	0.18
Wildfire_LowSev_future - accessible, type 5	Boreal Plains	1028	Softwood Foliage	CO2	0.18
Wildfire_LowSev_future - accessible, type 5	Boreal Plains	1028	Softwood Other	CO2	0.18
Wildfire_LowSev_future - accessible, type 5	Montane Cordillera	1028	Aboveground Fast DOM	CO2	0.36
Wildfire_LowSev_future - accessible, type 5	Montane Cordillera	1028	Aboveground Very Fast DOM	CO2	0.72
Wildfire_LowSev_future - accessible, type 5	Montane Cordillera	1028	Hardwood Foliage	CO2	0.18
Wildfire_LowSev_future - accessible, type 5	Montane Cordillera	1028	Hardwood Other	CO2	0.18
Wildfire_LowSev_future - accessible, type 5	Montane Cordillera	1028	Softwood Foliage	CO2	0.18
Wildfire_LowSev_future - accessible, type 5	Montane Cordillera	1028	Softwood Other	CO2	0.18
Wildfire_LowSev_future - accessible, type 5	Pacific Maritime	1028	Aboveground Fast DOM	CO2	0.36
Wildfire_LowSev_future - accessible, type 5	Pacific Maritime	1028	Aboveground Very Fast DOM	CO2	0.72
Wildfire_LowSev_future - accessible, type 5	Pacific Maritime	1028	Hardwood Foliage	CO2	0.18
Wildfire_LowSev_future - accessible, type 5	Pacific Maritime	1028	Hardwood Other	CO2	0.18
Wildfire_LowSev_future - accessible, type 5	Pacific Maritime	1028	Softwood Foliage	CO2	0.18
Wildfire_LowSev_future - accessible, type 5	Pacific Maritime	1028	Softwood Other	CO2	0.18
Wildfire_LowSev_future - accessible, type 5	Taiga Plains	1028	Aboveground Fast DOM	CO2	0.36
Wildfire_LowSev_future - accessible, type 5	Taiga Plains	1028	Aboveground Very Fast DOM	CO2	0.72
Wildfire_LowSev_future - accessible, type 5	Taiga Plains	1028	Hardwood Foliage	CO2	0.18
Wildfire_LowSev_future - accessible, type 5	Taiga Plains	1028	Hardwood Other	CO2	0.18
Wildfire_LowSev_future - accessible, type 5	Taiga Plains	1028	Softwood Foliage	CO2	0.18
Wildfire_LowSev_future - accessible, type 5	Taiga Plains	1028	Softwood Other	CO2	0.18
Wildfire_LowSev_future - inaccessible, type 5	Boreal Cordillera	1029	Aboveground Fast DOM	CO2	0.36
Wildfire_LowSev_future - inaccessible, type 5	Boreal Cordillera	1029	Aboveground Very Fast DOM	CO2	0.72
Wildfire_LowSev_future - inaccessible, type 5	Boreal Cordillera	1029	Hardwood Foliage	CO2	0.18
Wildfire_LowSev_future - inaccessible, type 5	Boreal Cordillera	1029	Hardwood Other	CO2	0.18
Wildfire_LowSev_future - inaccessible, type 5	Boreal Cordillera	1029	Softwood Foliage	CO2	0.18
Wildfire_LowSev_future - inaccessible, type 5	Boreal Cordillera	1029	Softwood Other	CO2	0.18
Wildfire_LowSev_future - inaccessible, type 5	Boreal Plains	1029	Aboveground Fast DOM	CO2	0.36
Wildfire_LowSev_future - inaccessible, type 5	Boreal Plains	1029	Aboveground Very Fast DOM	CO2	0.72
Wildfire_LowSev_future - inaccessible, type 5	Boreal Plains	1029	Hardwood Foliage	CO2	0.18
Wildfire_LowSev_future - inaccessible, type 5	Boreal Plains	1029	Hardwood Other	CO2	0.18
Wildfire_LowSev_future - inaccessible, type 5	Boreal Plains	1029	Softwood Foliage	CO2	0.18
Wildfire_LowSev_future - inaccessible, type 5	Boreal Plains	1029	Softwood Other	CO2	0.18
Wildfire_LowSev_future - inaccessible, type 5	Montane Cordillera	1029	Aboveground Fast DOM	CO2	0.36
Wildfire_LowSev_future - inaccessible, type 5	Montane Cordillera	1029	Aboveground Very Fast DOM	CO2	0.72
Wildfire_LowSev_future - inaccessible, type 5	Montane Cordillera	1029	Hardwood Foliage	CO2	0.18
Wildfire_LowSev_future - inaccessible, type 5	Montane Cordillera	1029	Hardwood Other	CO2	0.18
Wildfire_LowSev_future - inaccessible, type 5	Montane Cordillera	1029	Softwood Foliage	CO2	0.18
Wildfire_LowSev_future - inaccessible, type 5	Montane Cordillera	1029	Softwood Other	CO2	0.18
Wildfire_LowSev_future - inaccessible, type 5	Pacific Maritime	1029	Aboveground Fast DOM	CO2	0.36
Wildfire_LowSev_future - inaccessible, type 5	Pacific Maritime	1029	Aboveground Very Fast DOM	CO2	0.72
Wildfire_LowSev_future - inaccessible, type 5	Pacific Maritime	1029	Hardwood Foliage	CO2	0.18
Wildfire_LowSev_future - inaccessible, type 5	Pacific Maritime	1029	Hardwood Other	CO2	0.18
Wildfire_LowSev_future - inaccessible, type 5	Pacific Maritime	1029	Softwood Foliage	CO2	0.18
Wildfire_LowSev_future - inaccessible, type 5	Pacific Maritime	1029	Softwood Other	CO2	0.18
Wildfire_LowSev_future - inaccessible, type 5	Taiga Plains	1029	Aboveground Fast DOM	CO2	0.36
Wildfire_LowSev_future - inaccessible, type 5	Taiga Plains	1029	Aboveground Very Fast DOM	CO2	0.72
Wildfire_LowSev_future - inaccessible, type 5	Taiga Plains	1029	Hardwood Foliage	CO2	0.18
Wildfire_LowSev_future - inaccessible, type 5	Taiga Plains	1029	Hardwood Other	CO2	0.18
Wildfire_LowSev_future - inaccessible, type 5	Taiga Plains	1029	Softwood Foliage	CO2	0.18
Wildfire_LowSev_future - inaccessible, type 5	Taiga Plains	1029	Softwood Other	CO2	0.18
Wildfire_HighSev_future - accessible, type 1	Boreal Cordillera	1030	Aboveground Fast DOM	CO2	0.7397
Wildfire_HighSev_future - accessible, type 1	Boreal Cordillera	1030	Aboveground Slow DOM	CO2	0.2263
Wildfire_HighSev_future - accessible, type 1	Boreal Cordillera	1030	Aboveground Very Fast DOM	CO2	0.8995
Wildfire_HighSev_future - accessible, type 1	Boreal Cordillera	1030	Hardwood Fine Roots	CO2	0.1159
Wildfire_HighSev_future - accessible, type 1	Boreal Cordillera	1030	Hardwood Foliage	CO2	0.9
Wildfire_HighSev_future - accessible, type 1	Boreal Cordillera	1030	Hardwood Other	CO2	0.0003
Wildfire_HighSev_future - accessible, type 1	Boreal Cordillera	1030	Medium DOM	CO2	0.5704
Wildfire_HighSev_future - accessible, type 1	Boreal Cordillera	1030	Softwood Fine Roots	CO2	0.1131
Wildfire_HighSev_future - accessible, type 1	Boreal Cordillera	1030	Softwood Foliage	CO2	0.9
Wildfire_HighSev_future - accessible, type 1	Boreal Cordillera	1030	Softwood Other	CO2	0.225
Wildfire_HighSev_future - accessible, type 1	Boreal Plains	1030	Aboveground Fast DOM	CO2	0.6838
Wildfire_HighSev_future - accessible, type 1	Boreal Plains	1030	Aboveground Slow DOM	CO2	0.2179
Wildfire_HighSev_future - accessible, type 1	Boreal Plains	1030	Aboveground Very Fast DOM	CO2	0.8955
Wildfire_HighSev_future - accessible, type 1	Boreal Plains	1030	Hardwood Fine Roots	CO2	0.1072
Wildfire_HighSev_future - accessible, type 1	Boreal Plains	1030	Hardwood Foliage	CO2	0.8975
Wildfire_HighSev_future - accessible, type 1	Boreal Plains	1030	Hardwood Other	CO2	0.0005
Wildfire_HighSev_future - accessible, type 1	Boreal Plains	1030	Medium DOM	CO2	0.5049
Wildfire_HighSev_future - accessible, type 1	Boreal Plains	1030	Softwood Fine Roots	CO2	0.1089
Wildfire_HighSev_future - accessible, type 1	Boreal Plains	1030	Softwood Foliage	CO2	0.9
Wildfire_HighSev_future - accessible, type 1	Boreal Plains	1030	Softwood Other	CO2	0.225
Wildfire_HighSev_future - accessible, type 1	Montane Cordillera	1030	Aboveground Fast DOM	CO2	0.8428
Wildfire_HighSev_future - accessible, type 1	Montane Cordillera	1030	Aboveground Slow DOM	CO2	0.4699
Wildfire_HighSev_future - accessible, type 1	Montane Cordillera	1030	Aboveground Very Fast DOM	CO2	0.9
Wildfire_HighSev_future - accessible, type 1	Montane Cordillera	1030	Hardwood Fine Roots	CO2	0.1619
Wildfire_HighSev_future - accessible, type 1	Montane Cordillera	1030	Hardwood Foliage	CO2	0.8985
Wildfire_HighSev_future - accessible, type 1	Montane Cordillera	1030	Medium DOM	CO2	0.7338
Wildfire_HighSev_future - accessible, type 1	Montane Cordillera	1030	Softwood Fine Roots	CO2	0.2349
Wildfire_HighSev_future - accessible, type 1	Montane Cordillera	1030	Softwood Foliage	CO2	0.9
Wildfire_HighSev_future - accessible, type 1	Montane Cordillera	1030	Softwood Other	CO2	0.225
Wildfire_HighSev_future - accessible, type 1	Pacific Maritime	1030	Aboveground Fast DOM	CO2	0.7153
Wildfire_HighSev_future - accessible, type 1	Pacific Maritime	1030	Aboveground Slow DOM	CO2	0.2822
Wildfire_HighSev_future - accessible, type 1	Pacific Maritime	1030	Aboveground Very Fast DOM	CO2	0.9
Wildfire_HighSev_future - accessible, type 1	Pacific Maritime	1030	Hardwood Fine Roots	CO2	0.4175
Wildfire_HighSev_future - accessible, type 1	Pacific Maritime	1030	Hardwood Foliage	CO2	0.9
Wildfire_HighSev_future - accessible, type 1	Pacific Maritime	1030	Medium DOM	CO2	0.4065
Wildfire_HighSev_future - accessible, type 1	Pacific Maritime	1030	Softwood Fine Roots	CO2	0.1411
Wildfire_HighSev_future - accessible, type 1	Pacific Maritime	1030	Softwood Foliage	CO2	0.9
Wildfire_HighSev_future - accessible, type 1	Pacific Maritime	1030	Softwood Other	CO2	0.225
Wildfire_HighSev_future - accessible, type 1	Taiga Plains	1030	Aboveground Fast DOM	CO2	0.7641
Wildfire_HighSev_future - accessible, type 1	Taiga Plains	1030	Aboveground Slow DOM	CO2	0.3445
Wildfire_HighSev_future - accessible, type 1	Taiga Plains	1030	Aboveground Very Fast DOM	CO2	0.8993
Wildfire_HighSev_future - accessible, type 1	Taiga Plains	1030	Hardwood Fine Roots	CO2	0.1696
Wildfire_HighSev_future - accessible, type 1	Taiga Plains	1030	Hardwood Foliage	CO2	0.8971
Wildfire_HighSev_future - accessible, type 1	Taiga Plains	1030	Medium DOM	CO2	0.6092
Wildfire_HighSev_future - accessible, type 1	Taiga Plains	1030	Softwood Fine Roots	CO2	0.1722
Wildfire_HighSev_future - accessible, type 1	Taiga Plains	1030	Softwood Foliage	CO2	0.9
Wildfire_HighSev_future - accessible, type 1	Taiga Plains	1030	Softwood Other	CO2	0.225
Wildfire_HighSev_future - inaccessible, type 1	Boreal Cordillera	1031	Aboveground Fast DOM	CO2	0.7397
Wildfire_HighSev_future - inaccessible, type 1	Boreal Cordillera	1031	Aboveground Slow DOM	CO2	0.2263
Wildfire_HighSev_future - inaccessible, type 1	Boreal Cordillera	1031	Aboveground Very Fast DOM	CO2	0.8995
Wildfire_HighSev_future - inaccessible, type 1	Boreal Cordillera	1031	Hardwood Fine Roots	CO2	0.1159
Wildfire_HighSev_future - inaccessible, type 1	Boreal Cordillera	1031	Hardwood Foliage	CO2	0.9
Wildfire_HighSev_future - inaccessible, type 1	Boreal Cordillera	1031	Hardwood Other	CO2	0.0003
Wildfire_HighSev_future - inaccessible, type 1	Boreal Cordillera	1031	Medium DOM	CO2	0.5704
Wildfire_HighSev_future - inaccessible, type 1	Boreal Cordillera	1031	Softwood Fine Roots	CO2	0.1131
Wildfire_HighSev_future - inaccessible, type 1	Boreal Cordillera	1031	Softwood Foliage	CO2	0.9
Wildfire_HighSev_future - inaccessible, type 1	Boreal Cordillera	1031	Softwood Other	CO2	0.225
Wildfire_HighSev_future - inaccessible, type 1	Boreal Plains	1031	Aboveground Fast DOM	CO2	0.6838
Wildfire_HighSev_future - inaccessible, type 1	Boreal Plains	1031	Aboveground Slow DOM	CO2	0.2179
Wildfire_HighSev_future - inaccessible, type 1	Boreal Plains	1031	Aboveground Very Fast DOM	CO2	0.8955
Wildfire_HighSev_future - inaccessible, type 1	Boreal Plains	1031	Hardwood Fine Roots	CO2	0.1072
Wildfire_HighSev_future - inaccessible, type 1	Boreal Plains	1031	Hardwood Foliage	CO2	0.8975
Wildfire_HighSev_future - inaccessible, type 1	Boreal Plains	1031	Hardwood Other	CO2	0.0005
Wildfire_HighSev_future - inaccessible, type 1	Boreal Plains	1031	Medium DOM	CO2	0.5049
Wildfire_HighSev_future - inaccessible, type 1	Boreal Plains	1031	Softwood Fine Roots	CO2	0.1089
Wildfire_HighSev_future - inaccessible, type 1	Boreal Plains	1031	Softwood Foliage	CO2	0.9
Wildfire_HighSev_future - inaccessible, type 1	Boreal Plains	1031	Softwood Other	CO2	0.225
Wildfire_HighSev_future - inaccessible, type 1	Montane Cordillera	1031	Aboveground Fast DOM	CO2	0.8428
Wildfire_HighSev_future - inaccessible, type 1	Montane Cordillera	1031	Aboveground Slow DOM	CO2	0.4699
Wildfire_HighSev_future - inaccessible, type 1	Montane Cordillera	1031	Aboveground Very Fast DOM	CO2	0.9
Wildfire_HighSev_future - inaccessible, type 1	Montane Cordillera	1031	Hardwood Fine Roots	CO2	0.1619
Wildfire_HighSev_future - inaccessible, type 1	Montane Cordillera	1031	Hardwood Foliage	CO2	0.8985
Wildfire_HighSev_future - inaccessible, type 1	Montane Cordillera	1031	Medium DOM	CO2	0.7338
Wildfire_HighSev_future - inaccessible, type 1	Montane Cordillera	1031	Softwood Fine Roots	CO2	0.2349
Wildfire_HighSev_future - inaccessible, type 1	Montane Cordillera	1031	Softwood Foliage	CO2	0.9
Wildfire_HighSev_future - inaccessible, type 1	Montane Cordillera	1031	Softwood Other	CO2	0.225
Wildfire_HighSev_future - inaccessible, type 1	Pacific Maritime	1031	Aboveground Fast DOM	CO2	0.7153
Wildfire_HighSev_future - inaccessible, type 1	Pacific Maritime	1031	Aboveground Slow DOM	CO2	0.2822
Wildfire_HighSev_future - inaccessible, type 1	Pacific Maritime	1031	Aboveground Very Fast DOM	CO2	0.9
Wildfire_HighSev_future - inaccessible, type 1	Pacific Maritime	1031	Hardwood Fine Roots	CO2	0.4175
Wildfire_HighSev_future - inaccessible, type 1	Pacific Maritime	1031	Hardwood Foliage	CO2	0.9
Wildfire_HighSev_future - inaccessible, type 1	Pacific Maritime	1031	Medium DOM	CO2	0.4065
Wildfire_HighSev_future - inaccessible, type 1	Pacific Maritime	1031	Softwood Fine Roots	CO2	0.1411
Wildfire_HighSev_future - inaccessible, type 1	Pacific Maritime	1031	Softwood Foliage	CO2	0.9
Wildfire_HighSev_future - inaccessible, type 1	Pacific Maritime	1031	Softwood Other	CO2	0.225
Wildfire_HighSev_future - inaccessible, type 1	Taiga Plains	1031	Aboveground Fast DOM	CO2	0.7641
Wildfire_HighSev_future - inaccessible, type 1	Taiga Plains	1031	Aboveground Slow DOM	CO2	0.3445
Wildfire_HighSev_future - inaccessible, type 1	Taiga Plains	1031	Aboveground Very Fast DOM	CO2	0.8993
Wildfire_HighSev_future - inaccessible, type 1	Taiga Plains	1031	Hardwood Fine Roots	CO2	0.1696
Wildfire_HighSev_future - inaccessible, type 1	Taiga Plains	1031	Hardwood Foliage	CO2	0.8971
Wildfire_HighSev_future - inaccessible, type 1	Taiga Plains	1031	Medium DOM	CO2	0.6092
Wildfire_HighSev_future - inaccessible, type 1	Taiga Plains	1031	Softwood Fine Roots	CO2	0.1722
Wildfire_HighSev_future - inaccessible, type 1	Taiga Plains	1031	Softwood Foliage	CO2	0.9
Wildfire_HighSev_future - inaccessible, type 1	Taiga Plains	1031	Softwood Other	CO2	0.225
Wildfire_HighSev_future - accessible, type 2	Boreal Cordillera	1032	Aboveground Fast DOM	CO2	0.7397
Wildfire_HighSev_future - accessible, type 2	Boreal Cordillera	1032	Aboveground Slow DOM	CO2	0.2263
Wildfire_HighSev_future - accessible, type 2	Boreal Cordillera	1032	Aboveground Very Fast DOM	CO2	0.8995
Wildfire_HighSev_future - accessible, type 2	Boreal Cordillera	1032	Hardwood Fine Roots	CO2	0.1159
Wildfire_HighSev_future - accessible, type 2	Boreal Cordillera	1032	Hardwood Foliage	CO2	0.9
Wildfire_HighSev_future - accessible, type 2	Boreal Cordillera	1032	Hardwood Other	CO2	0.0003
Wildfire_HighSev_future - accessible, type 2	Boreal Cordillera	1032	Medium DOM	CO2	0.5704
Wildfire_HighSev_future - accessible, type 2	Boreal Cordillera	1032	Softwood Fine Roots	CO2	0.1131
Wildfire_HighSev_future - accessible, type 2	Boreal Cordillera	1032	Softwood Foliage	CO2	0.9
Wildfire_HighSev_future - accessible, type 2	Boreal Cordillera	1032	Softwood Other	CO2	0.225
Wildfire_HighSev_future - accessible, type 2	Boreal Plains	1032	Aboveground Fast DOM	CO2	0.6838
Wildfire_HighSev_future - accessible, type 2	Boreal Plains	1032	Aboveground Slow DOM	CO2	0.2179
Wildfire_HighSev_future - accessible, type 2	Boreal Plains	1032	Aboveground Very Fast DOM	CO2	0.8955
Wildfire_HighSev_future - accessible, type 2	Boreal Plains	1032	Hardwood Fine Roots	CO2	0.1072
Wildfire_HighSev_future - accessible, type 2	Boreal Plains	1032	Hardwood Foliage	CO2	0.8975
Wildfire_HighSev_future - accessible, type 2	Boreal Plains	1032	Hardwood Other	CO2	0.0005
Wildfire_HighSev_future - accessible, type 2	Boreal Plains	1032	Medium DOM	CO2	0.5049
Wildfire_HighSev_future - accessible, type 2	Boreal Plains	1032	Softwood Fine Roots	CO2	0.1089
Wildfire_HighSev_future - accessible, type 2	Boreal Plains	1032	Softwood Foliage	CO2	0.9
Wildfire_HighSev_future - accessible, type 2	Boreal Plains	1032	Softwood Other	CO2	0.225
Wildfire_HighSev_future - accessible, type 2	Montane Cordillera	1032	Aboveground Fast DOM	CO2	0.8428
Wildfire_HighSev_future - accessible, type 2	Montane Cordillera	1032	Aboveground Slow DOM	CO2	0.4699
Wildfire_HighSev_future - accessible, type 2	Montane Cordillera	1032	Aboveground Very Fast DOM	CO2	0.9
Wildfire_HighSev_future - accessible, type 2	Montane Cordillera	1032	Hardwood Fine Roots	CO2	0.1619
Wildfire_HighSev_future - accessible, type 2	Montane Cordillera	1032	Hardwood Foliage	CO2	0.8985
Wildfire_HighSev_future - accessible, type 2	Montane Cordillera	1032	Medium DOM	CO2	0.7338
Wildfire_HighSev_future - accessible, type 2	Montane Cordillera	1032	Softwood Fine Roots	CO2	0.2349
Wildfire_HighSev_future - accessible, type 2	Montane Cordillera	1032	Softwood Foliage	CO2	0.9
Wildfire_HighSev_future - accessible, type 2	Montane Cordillera	1032	Softwood Other	CO2	0.225
Wildfire_HighSev_future - accessible, type 2	Pacific Maritime	1032	Aboveground Fast DOM	CO2	0.7153
Wildfire_HighSev_future - accessible, type 2	Pacific Maritime	1032	Aboveground Slow DOM	CO2	0.2822
Wildfire_HighSev_future - accessible, type 2	Pacific Maritime	1032	Aboveground Very Fast DOM	CO2	0.9
Wildfire_HighSev_future - accessible, type 2	Pacific Maritime	1032	Hardwood Fine Roots	CO2	0.4175
Wildfire_HighSev_future - accessible, type 2	Pacific Maritime	1032	Hardwood Foliage	CO2	0.9
Wildfire_HighSev_future - accessible, type 2	Pacific Maritime	1032	Medium DOM	CO2	0.4065
Wildfire_HighSev_future - accessible, type 2	Pacific Maritime	1032	Softwood Fine Roots	CO2	0.1411
Wildfire_HighSev_future - accessible, type 2	Pacific Maritime	1032	Softwood Foliage	CO2	0.9
Wildfire_HighSev_future - accessible, type 2	Pacific Maritime	1032	Softwood Other	CO2	0.225
Wildfire_HighSev_future - accessible, type 2	Taiga Plains	1032	Aboveground Fast DOM	CO2	0.7641
Wildfire_HighSev_future - accessible, type 2	Taiga Plains	1032	Aboveground Slow DOM	CO2	0.3445
Wildfire_HighSev_future - accessible, type 2	Taiga Plains	1032	Aboveground Very Fast DOM	CO2	0.8993
Wildfire_HighSev_future - accessible, type 2	Taiga Plains	1032	Hardwood Fine Roots	CO2	0.1696
Wildfire_HighSev_future - accessible, type 2	Taiga Plains	1032	Hardwood Foliage	CO2	0.8971
Wildfire_HighSev_future - accessible, type 2	Taiga Plains	1032	Medium DOM	CO2	0.6092
Wildfire_HighSev_future - accessible, type 2	Taiga Plains	1032	Softwood Fine Roots	CO2	0.1722
Wildfire_HighSev_future - accessible, type 2	Taiga Plains	1032	Softwood Foliage	CO2	0.9
Wildfire_HighSev_future - accessible, type 2	Taiga Plains	1032	Softwood Other	CO2	0.225
Wildfire_HighSev_future - inaccessible, type 2	Boreal Cordillera	1033	Aboveground Fast DOM	CO2	0.7397
Wildfire_HighSev_future - inaccessible, type 2	Boreal Cordillera	1033	Aboveground Slow DOM	CO2	0.2263
Wildfire_HighSev_future - inaccessible, type 2	Boreal Cordillera	1033	Aboveground Very Fast DOM	CO2	0.8995
Wildfire_HighSev_future - inaccessible, type 2	Boreal Cordillera	1033	Hardwood Fine Roots	CO2	0.1159
Wildfire_HighSev_future - inaccessible, type 2	Boreal Cordillera	1033	Hardwood Foliage	CO2	0.9
Wildfire_HighSev_future - inaccessible, type 2	Boreal Cordillera	1033	Hardwood Other	CO2	0.0003
Wildfire_HighSev_future - inaccessible, type 2	Boreal Cordillera	1033	Medium DOM	CO2	0.5704
Wildfire_HighSev_future - inaccessible, type 2	Boreal Cordillera	1033	Softwood Fine Roots	CO2	0.1131
Wildfire_HighSev_future - inaccessible, type 2	Boreal Cordillera	1033	Softwood Foliage	CO2	0.9
Wildfire_HighSev_future - inaccessible, type 2	Boreal Cordillera	1033	Softwood Other	CO2	0.225
Wildfire_HighSev_future - inaccessible, type 2	Boreal Plains	1033	Aboveground Fast DOM	CO2	0.6838
Wildfire_HighSev_future - inaccessible, type 2	Boreal Plains	1033	Aboveground Slow DOM	CO2	0.2179
Wildfire_HighSev_future - inaccessible, type 2	Boreal Plains	1033	Aboveground Very Fast DOM	CO2	0.8955
Wildfire_HighSev_future - inaccessible, type 2	Boreal Plains	1033	Hardwood Fine Roots	CO2	0.1072
Wildfire_HighSev_future - inaccessible, type 2	Boreal Plains	1033	Hardwood Foliage	CO2	0.8975
Wildfire_HighSev_future - inaccessible, type 2	Boreal Plains	1033	Hardwood Other	CO2	0.0005
Wildfire_HighSev_future - inaccessible, type 2	Boreal Plains	1033	Medium DOM	CO2	0.5049
Wildfire_HighSev_future - inaccessible, type 2	Boreal Plains	1033	Softwood Fine Roots	CO2	0.1089
Wildfire_HighSev_future - inaccessible, type 2	Boreal Plains	1033	Softwood Foliage	CO2	0.9
Wildfire_HighSev_future - inaccessible, type 2	Boreal Plains	1033	Softwood Other	CO2	0.225
Wildfire_HighSev_future - inaccessible, type 2	Montane Cordillera	1033	Aboveground Fast DOM	CO2	0.8428
Wildfire_HighSev_future - inaccessible, type 2	Montane Cordillera	1033	Aboveground Slow DOM	CO2	0.4699
Wildfire_HighSev_future - inaccessible, type 2	Montane Cordillera	1033	Aboveground Very Fast DOM	CO2	0.9
Wildfire_HighSev_future - inaccessible, type 2	Montane Cordillera	1033	Hardwood Fine Roots	CO2	0.1619
Wildfire_HighSev_future - inaccessible, type 2	Montane Cordillera	1033	Hardwood Foliage	CO2	0.8985
Wildfire_HighSev_future - inaccessible, type 2	Montane Cordillera	1033	Medium DOM	CO2	0.7338
Wildfire_HighSev_future - inaccessible, type 2	Montane Cordillera	1033	Softwood Fine Roots	CO2	0.2349
Wildfire_HighSev_future - inaccessible, type 2	Montane Cordillera	1033	Softwood Foliage	CO2	0.9
Wildfire_HighSev_future - inaccessible, type 2	Montane Cordillera	1033	Softwood Other	CO2	0.225
Wildfire_HighSev_future - inaccessible, type 2	Pacific Maritime	1033	Aboveground Fast DOM	CO2	0.7153
Wildfire_HighSev_future - inaccessible, type 2	Pacific Maritime	1033	Aboveground Slow DOM	CO2	0.2822
Wildfire_HighSev_future - inaccessible, type 2	Pacific Maritime	1033	Aboveground Very Fast DOM	CO2	0.9
Wildfire_HighSev_future - inaccessible, type 2	Pacific Maritime	1033	Hardwood Fine Roots	CO2	0.4175
Wildfire_HighSev_future - inaccessible, type 2	Pacific Maritime	1033	Hardwood Foliage	CO2	0.9
Wildfire_HighSev_future - inaccessible, type 2	Pacific Maritime	1033	Medium DOM	CO2	0.4065
Wildfire_HighSev_future - inaccessible, type 2	Pacific Maritime	1033	Softwood Fine Roots	CO2	0.1411
Wildfire_HighSev_future - inaccessible, type 2	Pacific Maritime	1033	Softwood Foliage	CO2	0.9
Wildfire_HighSev_future - inaccessible, type 2	Pacific Maritime	1033	Softwood Other	CO2	0.225
Wildfire_HighSev_future - inaccessible, type 2	Taiga Plains	1033	Aboveground Fast DOM	CO2	0.7641
Wildfire_HighSev_future - inaccessible, type 2	Taiga Plains	1033	Aboveground Slow DOM	CO2	0.3445
Wildfire_HighSev_future - inaccessible, type 2	Taiga Plains	1033	Aboveground Very Fast DOM	CO2	0.8993
Wildfire_HighSev_future - inaccessible, type 2	Taiga Plains	1033	Hardwood Fine Roots	CO2	0.1696
Wildfire_HighSev_future - inaccessible, type 2	Taiga Plains	1033	Hardwood Foliage	CO2	0.8971
Wildfire_HighSev_future - inaccessible, type 2	Taiga Plains	1033	Medium DOM	CO2	0.6092
Wildfire_HighSev_future - inaccessible, type 2	Taiga Plains	1033	Softwood Fine Roots	CO2	0.1722
Wildfire_HighSev_future - inaccessible, type 2	Taiga Plains	1033	Softwood Foliage	CO2	0.9
Wildfire_HighSev_future - inaccessible, type 2	Taiga Plains	1033	Softwood Other	CO2	0.225

## Sheet: wildfire_pivot
Low
DistTypeName	(Multiple Items)			DistTypeName	(Multiple Items)
Min of Proportion	Column Labels			Max of Proportion	Column Labels
Row Labels	CO2	Grand Total		Row Labels	CO2	Grand Total
Aboveground Fast DOM	0.36	0.36		Aboveground Fast DOM	0.36	0.36
Aboveground Very Fast DOM	0.72	0.72		Aboveground Very Fast DOM	0.72	0.72
Hardwood Foliage	0.18	0.18		Hardwood Foliage	0.18	0.18
Hardwood Other	0.18	0.18		Hardwood Other	0.18	0.18
Softwood Foliage	0.18	0.18		Softwood Foliage	0.18	0.18
Softwood Other	0.18	0.18		Softwood Other	0.18	0.18
Grand Total	0.18	0.18		Grand Total	0.72	0.72
Medium
DistTypeName	(Multiple Items)			DistTypeName	(Multiple Items)
Min of Proportion	Column Labels			Max of Proportion	Column Labels
Row Labels	CO2	Grand Total		Row Labels	CO2	Grand Total
Aboveground Fast DOM	0.5219	0.5219		Aboveground Fast DOM	0.6014	0.6014
Aboveground Slow DOM	0.1089	0.1089		Aboveground Slow DOM	0.2349	0.2349
Aboveground Very Fast DOM	0.8078	0.8078		Aboveground Very Fast DOM	0.81	0.81
Hardwood Fine Roots	0.0536	0.0536		Hardwood Fine Roots	0.2087	0.2087
Hardwood Foliage	0.5385	0.5385		Hardwood Foliage	0.54	0.54
Hardwood Other	0.09	0.09		Hardwood Other	0.0903	0.0903
Medium DOM	0.2032	0.2032		Medium DOM	0.3669	0.3669
Softwood Fine Roots	0.0545	0.0545		Softwood Fine Roots	0.1175	0.1175
Softwood Foliage	0.54	0.54		Softwood Foliage	0.54	0.54
Softwood Other	0.2025	0.2025		Softwood Other	0.2025	0.2025
Grand Total	0.0536	0.0536		Grand Total	0.81	0.81
High
DistTypeName	(Multiple Items)			DistTypeName	(Multiple Items)
Min of Proportion	Column Labels			Max of Proportion	Column Labels
Row Labels	CO2	Grand Total		Row Labels	CO2	Grand Total
Aboveground Fast DOM	0.6838	0.6838		Aboveground Fast DOM	0.8428	0.8428
Aboveground Slow DOM	0.2179	0.2179		Aboveground Slow DOM	0.4699	0.4699
Aboveground Very Fast DOM	0.8955	0.8955		Aboveground Very Fast DOM	0.9	0.9
Hardwood Fine Roots	0.1072	0.1072		Hardwood Fine Roots	0.4175	0.4175
Hardwood Foliage	0.8971	0.8971		Hardwood Foliage	0.9	0.9
Hardwood Other	0.0003	0.0003		Hardwood Other	0.0005	0.0005
Medium DOM	0.4065	0.4065		Medium DOM	0.7338	0.7338
Softwood Fine Roots	0.1089	0.1089		Softwood Fine Roots	0.2349	0.2349
Softwood Foliage	0.9	0.9		Softwood Foliage	0.9	0.9
Softwood Other	0.225	0.225		Softwood Other	0.225	0.225
Grand Total	0.0003	0.0003		Grand Total	0.9	0.9

## Sheet: harvest_to_products
DistTypeName	EcoBoundaryName	DistTypeID	tblSourceName.Description	tblSinkName.Description	Proportion
Clearcut harvest with slash pile burning - future	Boreal Cordillera	2074	Hardwood Merchantable	products	0.85
Clearcut harvest with slash pile burning - future	Boreal Cordillera	2074	Softwood Merchantable	products	0.85
Clearcut harvest with slash pile burning - future	Boreal Plains	2074	Hardwood Merchantable	products	0.85
Clearcut harvest with slash pile burning - future	Boreal Plains	2074	Softwood Merchantable	products	0.85
Clearcut harvest with slash pile burning - future	Montane Cordillera	2074	Hardwood Merchantable	products	0.85
Clearcut harvest with slash pile burning - future	Montane Cordillera	2074	Softwood Merchantable	products	0.85
Clearcut harvest with slash pile burning - future	Pacific Maritime	2074	Hardwood Merchantable	products	0.85
Clearcut harvest with slash pile burning - future	Pacific Maritime	2074	Softwood Merchantable	products	0.85
Clearcut harvest with slash pile burning - future	Taiga Plains	2074	Hardwood Merchantable	products	0.85
Clearcut harvest with slash pile burning - future	Taiga Plains	2074	Softwood Merchantable	products	0.85
Salvage logging after fire, no residue capture	Boreal Cordillera	2077	Hardwood Merchantable	products	0.85
Salvage logging after fire, no residue capture	Boreal Cordillera	2077	Hardwood Stem Snag	products	0.55
Salvage logging after fire, no residue capture	Boreal Cordillera	2077	Softwood Merchantable	products	0.85
Salvage logging after fire, no residue capture	Boreal Cordillera	2077	Softwood Stem Snag	products	0.55
Salvage logging after fire, no residue capture	Boreal Plains	2077	Hardwood Merchantable	products	0.85
Salvage logging after fire, no residue capture	Boreal Plains	2077	Hardwood Stem Snag	products	0.55
Salvage logging after fire, no residue capture	Boreal Plains	2077	Softwood Merchantable	products	0.85
Salvage logging after fire, no residue capture	Boreal Plains	2077	Softwood Stem Snag	products	0.55
Salvage logging after fire, no residue capture	Montane Cordillera	2077	Hardwood Merchantable	products	0.85
Salvage logging after fire, no residue capture	Montane Cordillera	2077	Hardwood Stem Snag	products	0.55
Salvage logging after fire, no residue capture	Montane Cordillera	2077	Softwood Merchantable	products	0.85
Salvage logging after fire, no residue capture	Montane Cordillera	2077	Softwood Stem Snag	products	0.55
Salvage logging after fire, no residue capture	Pacific Maritime	2077	Hardwood Merchantable	products	0.85
Salvage logging after fire, no residue capture	Pacific Maritime	2077	Hardwood Stem Snag	products	0.55
Salvage logging after fire, no residue capture	Pacific Maritime	2077	Softwood Merchantable	products	0.85
Salvage logging after fire, no residue capture	Pacific Maritime	2077	Softwood Stem Snag	products	0.55
Salvage logging after fire, no residue capture	Taiga Plains	2077	Hardwood Merchantable	products	0.85
Salvage logging after fire, no residue capture	Taiga Plains	2077	Hardwood Stem Snag	products	0.55
Salvage logging after fire, no residue capture	Taiga Plains	2077	Softwood Merchantable	products	0.85
Salvage logging after fire, no residue capture	Taiga Plains	2077	Softwood Stem Snag	products	0.55
Clearcut harvest with salvage and slash pile burning at regional occurrence rates	Boreal Cordillera	2082	Hardwood Merchantable	products	0.85
Clearcut harvest with salvage and slash pile burning at regional occurrence rates	Boreal Cordillera	2082	Hardwood Stem Snag	products	0.5
Clearcut harvest with salvage and slash pile burning at regional occurrence rates	Boreal Cordillera	2082	Softwood Merchantable	products	0.85
Clearcut harvest with salvage and slash pile burning at regional occurrence rates	Boreal Cordillera	2082	Softwood Stem Snag	products	0.5
Clearcut harvest with salvage and slash pile burning at regional occurrence rates	Boreal Plains	2082	Hardwood Merchantable	products	0.85
Clearcut harvest with salvage and slash pile burning at regional occurrence rates	Boreal Plains	2082	Hardwood Stem Snag	products	0.5
Clearcut harvest with salvage and slash pile burning at regional occurrence rates	Boreal Plains	2082	Softwood Merchantable	products	0.85
Clearcut harvest with salvage and slash pile burning at regional occurrence rates	Boreal Plains	2082	Softwood Stem Snag	products	0.5
Clearcut harvest with salvage and slash pile burning at regional occurrence rates	Montane Cordillera	2082	Hardwood Merchantable	products	0.85
Clearcut harvest with salvage and slash pile burning at regional occurrence rates	Montane Cordillera	2082	Hardwood Stem Snag	products	0.5
Clearcut harvest with salvage and slash pile burning at regional occurrence rates	Montane Cordillera	2082	Softwood Merchantable	products	0.85
Clearcut harvest with salvage and slash pile burning at regional occurrence rates	Montane Cordillera	2082	Softwood Stem Snag	products	0.5
Clearcut harvest with salvage and slash pile burning at regional occurrence rates	Pacific Maritime	2082	Hardwood Merchantable	products	0.85
Clearcut harvest with salvage and slash pile burning at regional occurrence rates	Pacific Maritime	2082	Hardwood Stem Snag	products	0.5
Clearcut harvest with salvage and slash pile burning at regional occurrence rates	Pacific Maritime	2082	Softwood Merchantable	products	0.85
Clearcut harvest with salvage and slash pile burning at regional occurrence rates	Pacific Maritime	2082	Softwood Stem Snag	products	0.5
Clearcut harvest with salvage and slash pile burning at regional occurrence rates	Taiga Plains	2082	Hardwood Merchantable	products	0.85
Clearcut harvest with salvage and slash pile burning at regional occurrence rates	Taiga Plains	2082	Hardwood Stem Snag	products	0.5
Clearcut harvest with salvage and slash pile burning at regional occurrence rates	Taiga Plains	2082	Softwood Merchantable	products	0.85
Clearcut harvest with salvage and slash pile burning at regional occurrence rates	Taiga Plains	2082	Softwood Stem Snag	products	0.5

## Sheet: harvest_to_atm_co2
DistTypeName	EcoBoundaryName	DistTypeID	tblSourceName.Description	tblSinkName.Description	Proportion
Clearcut harvest with slash pile burning - future	Boreal Cordillera	2074	Aboveground Fast DOM	CO2	0.1287
Clearcut harvest with slash pile burning - future	Boreal Plains	2074	Aboveground Fast DOM	CO2	0.1287
Clearcut harvest with slash pile burning - future	Montane Cordillera	2074	Aboveground Fast DOM	CO2	0.1287
Clearcut harvest with slash pile burning - future	Pacific Maritime	2074	Aboveground Fast DOM	CO2	0.1287
Clearcut harvest with slash pile burning - future	Taiga Plains	2074	Aboveground Fast DOM	CO2	0.1287
Clearcut harvest with salvage and slash pile burning at regional occurrence rates	Boreal Cordillera	2082	Aboveground Fast DOM	CO2	0.1287
Clearcut harvest with salvage and slash pile burning at regional occurrence rates	Boreal Plains	2082	Aboveground Fast DOM	CO2	0.09
Clearcut harvest with salvage and slash pile burning at regional occurrence rates	Montane Cordillera	2082	Aboveground Fast DOM	CO2	0.1287
Clearcut harvest with salvage and slash pile burning at regional occurrence rates	Pacific Maritime	2082	Aboveground Fast DOM	CO2	0.029835
Clearcut harvest with salvage and slash pile burning at regional occurrence rates	Taiga Plains	2082	Aboveground Fast DOM	CO2	0.09
Clearcut harvest with slash pile burning - future	Boreal Cordillera	2074	Aboveground Very Fast DOM	CO2	0.1287
Clearcut harvest with slash pile burning - future	Boreal Plains	2074	Aboveground Very Fast DOM	CO2	0.1287
Clearcut harvest with slash pile burning - future	Montane Cordillera	2074	Aboveground Very Fast DOM	CO2	0.1287
Clearcut harvest with slash pile burning - future	Pacific Maritime	2074	Aboveground Very Fast DOM	CO2	0.1287
Clearcut harvest with slash pile burning - future	Taiga Plains	2074	Aboveground Very Fast DOM	CO2	0.1287
Clearcut harvest with salvage and slash pile burning at regional occurrence rates	Boreal Cordillera	2082	Aboveground Very Fast DOM	CO2	0.1287
Clearcut harvest with salvage and slash pile burning at regional occurrence rates	Boreal Plains	2082	Aboveground Very Fast DOM	CO2	0.09
Clearcut harvest with salvage and slash pile burning at regional occurrence rates	Montane Cordillera	2082	Aboveground Very Fast DOM	CO2	0.1287
Clearcut harvest with salvage and slash pile burning at regional occurrence rates	Pacific Maritime	2082	Aboveground Very Fast DOM	CO2	0.029835
Clearcut harvest with salvage and slash pile burning at regional occurrence rates	Taiga Plains	2082	Aboveground Very Fast DOM	CO2	0.09
Clearcut harvest with slash pile burning - future	Boreal Cordillera	2074	Hardwood Branch Snag	CO2	0.1287
Clearcut harvest with slash pile burning - future	Boreal Plains	2074	Hardwood Branch Snag	CO2	0.1287
Clearcut harvest with slash pile burning - future	Montane Cordillera	2074	Hardwood Branch Snag	CO2	0.1287
Clearcut harvest with slash pile burning - future	Pacific Maritime	2074	Hardwood Branch Snag	CO2	0.1287
Clearcut harvest with slash pile burning - future	Taiga Plains	2074	Hardwood Branch Snag	CO2	0.1287
Clearcut harvest with salvage and slash pile burning at regional occurrence rates	Boreal Cordillera	2082	Hardwood Branch Snag	CO2	0.1287
Clearcut harvest with salvage and slash pile burning at regional occurrence rates	Boreal Plains	2082	Hardwood Branch Snag	CO2	0.09
Clearcut harvest with salvage and slash pile burning at regional occurrence rates	Montane Cordillera	2082	Hardwood Branch Snag	CO2	0.1287
Clearcut harvest with salvage and slash pile burning at regional occurrence rates	Pacific Maritime	2082	Hardwood Branch Snag	CO2	0.029835
Clearcut harvest with salvage and slash pile burning at regional occurrence rates	Taiga Plains	2082	Hardwood Branch Snag	CO2	0.09
Clearcut harvest with slash pile burning - future	Boreal Cordillera	2074	Hardwood Coarse roots	CO2	0.06435
Clearcut harvest with slash pile burning - future	Boreal Plains	2074	Hardwood Coarse roots	CO2	0.06435
Clearcut harvest with slash pile burning - future	Montane Cordillera	2074	Hardwood Coarse roots	CO2	0.06435
Clearcut harvest with slash pile burning - future	Pacific Maritime	2074	Hardwood Coarse roots	CO2	0.06435
Clearcut harvest with slash pile burning - future	Taiga Plains	2074	Hardwood Coarse roots	CO2	0.06435
Clearcut harvest with salvage and slash pile burning at regional occurrence rates	Boreal Cordillera	2082	Hardwood Coarse roots	CO2	0.06435
Clearcut harvest with salvage and slash pile burning at regional occurrence rates	Boreal Plains	2082	Hardwood Coarse roots	CO2	0.045
Clearcut harvest with salvage and slash pile burning at regional occurrence rates	Montane Cordillera	2082	Hardwood Coarse roots	CO2	0.06435
Clearcut harvest with salvage and slash pile burning at regional occurrence rates	Pacific Maritime	2082	Hardwood Coarse roots	CO2	0.0149175
Clearcut harvest with salvage and slash pile burning at regional occurrence rates	Taiga Plains	2082	Hardwood Coarse roots	CO2	0.045
Clearcut harvest with slash pile burning - future	Boreal Cordillera	2074	Hardwood Fine Roots	CO2	0.06435
Clearcut harvest with slash pile burning - future	Boreal Plains	2074	Hardwood Fine Roots	CO2	0.06435
Clearcut harvest with slash pile burning - future	Montane Cordillera	2074	Hardwood Fine Roots	CO2	0.06435
Clearcut harvest with slash pile burning - future	Pacific Maritime	2074	Hardwood Fine Roots	CO2	0.06435
Clearcut harvest with slash pile burning - future	Taiga Plains	2074	Hardwood Fine Roots	CO2	0.06435
Clearcut harvest with salvage and slash pile burning at regional occurrence rates	Boreal Cordillera	2082	Hardwood Fine Roots	CO2	0.06435
Clearcut harvest with salvage and slash pile burning at regional occurrence rates	Boreal Plains	2082	Hardwood Fine Roots	CO2	0.045
Clearcut harvest with salvage and slash pile burning at regional occurrence rates	Montane Cordillera	2082	Hardwood Fine Roots	CO2	0.06435
Clearcut harvest with salvage and slash pile burning at regional occurrence rates	Pacific Maritime	2082	Hardwood Fine Roots	CO2	0.0149175
Clearcut harvest with salvage and slash pile burning at regional occurrence rates	Taiga Plains	2082	Hardwood Fine Roots	CO2	0.045
Clearcut harvest with slash pile burning - future	Boreal Cordillera	2074	Hardwood Foliage	CO2	0.1287
Clearcut harvest with slash pile burning - future	Boreal Plains	2074	Hardwood Foliage	CO2	0.1287
Clearcut harvest with slash pile burning - future	Montane Cordillera	2074	Hardwood Foliage	CO2	0.1287
Clearcut harvest with slash pile burning - future	Pacific Maritime	2074	Hardwood Foliage	CO2	0.1287
Clearcut harvest with slash pile burning - future	Taiga Plains	2074	Hardwood Foliage	CO2	0.1287
Clearcut harvest with salvage and slash pile burning at regional occurrence rates	Boreal Cordillera	2082	Hardwood Foliage	CO2	0.1287
Clearcut harvest with salvage and slash pile burning at regional occurrence rates	Boreal Plains	2082	Hardwood Foliage	CO2	0.09
Clearcut harvest with salvage and slash pile burning at regional occurrence rates	Montane Cordillera	2082	Hardwood Foliage	CO2	0.1287
Clearcut harvest with salvage and slash pile burning at regional occurrence rates	Pacific Maritime	2082	Hardwood Foliage	CO2	0.029835
Clearcut harvest with salvage and slash pile burning at regional occurrence rates	Taiga Plains	2082	Hardwood Foliage	CO2	0.09
Clearcut harvest with slash pile burning - future	Boreal Cordillera	2074	Hardwood Merchantable	CO2	0.009653
Clearcut harvest with slash pile burning - future	Boreal Plains	2074	Hardwood Merchantable	CO2	0.009653
Clearcut harvest with slash pile burning - future	Montane Cordillera	2074	Hardwood Merchantable	CO2	0.009653
Clearcut harvest with slash pile burning - future	Pacific Maritime	2074	Hardwood Merchantable	CO2	0.009653
Clearcut harvest with slash pile burning - future	Taiga Plains	2074	Hardwood Merchantable	CO2	0.009653
Clearcut harvest with salvage and slash pile burning at regional occurrence rates	Boreal Cordillera	2082	Hardwood Merchantable	CO2	0.0096525
Clearcut harvest with salvage and slash pile burning at regional occurrence rates	Boreal Plains	2082	Hardwood Merchantable	CO2	0.00675
Clearcut harvest with salvage and slash pile burning at regional occurrence rates	Montane Cordillera	2082	Hardwood Merchantable	CO2	0.0096525
Clearcut harvest with salvage and slash pile burning at regional occurrence rates	Pacific Maritime	2082	Hardwood Merchantable	CO2	0.00224775
Clearcut harvest with salvage and slash pile burning at regional occurrence rates	Taiga Plains	2082	Hardwood Merchantable	CO2	0.00675
Clearcut harvest with slash pile burning - future	Boreal Cordillera	2074	Hardwood Other	CO2	0.1287
Clearcut harvest with slash pile burning - future	Boreal Plains	2074	Hardwood Other	CO2	0.1287
Clearcut harvest with slash pile burning - future	Montane Cordillera	2074	Hardwood Other	CO2	0.1287
Clearcut harvest with slash pile burning - future	Pacific Maritime	2074	Hardwood Other	CO2	0.1287
Clearcut harvest with slash pile burning - future	Taiga Plains	2074	Hardwood Other	CO2	0.1287
Clearcut harvest with salvage and slash pile burning at regional occurrence rates	Boreal Cordillera	2082	Hardwood Other	CO2	0.1287
Clearcut harvest with salvage and slash pile burning at regional occurrence rates	Boreal Plains	2082	Hardwood Other	CO2	0.09
Clearcut harvest with salvage and slash pile burning at regional occurrence rates	Montane Cordillera	2082	Hardwood Other	CO2	0.1287
Clearcut harvest with salvage and slash pile burning at regional occurrence rates	Pacific Maritime	2082	Hardwood Other	CO2	0.029835
Clearcut harvest with salvage and slash pile burning at regional occurrence rates	Taiga Plains	2082	Hardwood Other	CO2	0.09
Clearcut harvest with slash pile burning - future	Boreal Cordillera	2074	Hardwood Stem Snag	CO2	0.06435
Clearcut harvest with slash pile burning - future	Boreal Plains	2074	Hardwood Stem Snag	CO2	0.06435
Clearcut harvest with slash pile burning - future	Montane Cordillera	2074	Hardwood Stem Snag	CO2	0.06435
Clearcut harvest with slash pile burning - future	Pacific Maritime	2074	Hardwood Stem Snag	CO2	0.06435
Clearcut harvest with slash pile burning - future	Taiga Plains	2074	Hardwood Stem Snag	CO2	0.06435
Clearcut harvest with salvage and slash pile burning at regional occurrence rates	Boreal Cordillera	2082	Hardwood Stem Snag	CO2	0.032175
Clearcut harvest with salvage and slash pile burning at regional occurrence rates	Boreal Plains	2082	Hardwood Stem Snag	CO2	0.0225
Clearcut harvest with salvage and slash pile burning at regional occurrence rates	Montane Cordillera	2082	Hardwood Stem Snag	CO2	0.032175
Clearcut harvest with salvage and slash pile burning at regional occurrence rates	Pacific Maritime	2082	Hardwood Stem Snag	CO2	0.0074925
Clearcut harvest with salvage and slash pile burning at regional occurrence rates	Taiga Plains	2082	Hardwood Stem Snag	CO2	0.0225
Clearcut harvest with slash pile burning - future	Boreal Cordillera	2074	Hardwood Submerchantable	CO2	0.1287
Clearcut harvest with slash pile burning - future	Boreal Plains	2074	Hardwood Submerchantable	CO2	0.1287
Clearcut harvest with slash pile burning - future	Montane Cordillera	2074	Hardwood Submerchantable	CO2	0.1287
Clearcut harvest with slash pile burning - future	Pacific Maritime	2074	Hardwood Submerchantable	CO2	0.1287
Clearcut harvest with slash pile burning - future	Taiga Plains	2074	Hardwood Submerchantable	CO2	0.1287
Clearcut harvest with salvage and slash pile burning at regional occurrence rates	Boreal Cordillera	2082	Hardwood Submerchantable	CO2	0.1287
Clearcut harvest with salvage and slash pile burning at regional occurrence rates	Boreal Plains	2082	Hardwood Submerchantable	CO2	0.09
Clearcut harvest with salvage and slash pile burning at regional occurrence rates	Montane Cordillera	2082	Hardwood Submerchantable	CO2	0.1287
Clearcut harvest with salvage and slash pile burning at regional occurrence rates	Pacific Maritime	2082	Hardwood Submerchantable	CO2	0.029835
Clearcut harvest with salvage and slash pile burning at regional occurrence rates	Taiga Plains	2082	Hardwood Submerchantable	CO2	0.09
Clearcut harvest with slash pile burning - future	Boreal Cordillera	2074	Medium DOM	CO2	0.06435
Clearcut harvest with slash pile burning - future	Boreal Plains	2074	Medium DOM	CO2	0.06435
Clearcut harvest with slash pile burning - future	Montane Cordillera	2074	Medium DOM	CO2	0.06435
Clearcut harvest with slash pile burning - future	Pacific Maritime	2074	Medium DOM	CO2	0.06435
Clearcut harvest with slash pile burning - future	Taiga Plains	2074	Medium DOM	CO2	0.06435
Clearcut harvest with salvage and slash pile burning at regional occurrence rates	Boreal Cordillera	2082	Medium DOM	CO2	0.06435
Clearcut harvest with salvage and slash pile burning at regional occurrence rates	Boreal Plains	2082	Medium DOM	CO2	0.045
Clearcut harvest with salvage and slash pile burning at regional occurrence rates	Montane Cordillera	2082	Medium DOM	CO2	0.06435
Clearcut harvest with salvage and slash pile burning at regional occurrence rates	Pacific Maritime	2082	Medium DOM	CO2	0.014985
Clearcut harvest with salvage and slash pile burning at regional occurrence rates	Taiga Plains	2082	Medium DOM	CO2	0.045
Clearcut harvest with slash pile burning - future	Boreal Cordillera	2074	Softwood Branch Snag	CO2	0.1287
Clearcut harvest with slash pile burning - future	Boreal Plains	2074	Softwood Branch Snag	CO2	0.1287
Clearcut harvest with slash pile burning - future	Montane Cordillera	2074	Softwood Branch Snag	CO2	0.1287
Clearcut harvest with slash pile burning - future	Pacific Maritime	2074	Softwood Branch Snag	CO2	0.1287
Clearcut harvest with slash pile burning - future	Taiga Plains	2074	Softwood Branch Snag	CO2	0.1287
Clearcut harvest with salvage and slash pile burning at regional occurrence rates	Boreal Cordillera	2082	Softwood Branch Snag	CO2	0.1287
Clearcut harvest with salvage and slash pile burning at regional occurrence rates	Boreal Plains	2082	Softwood Branch Snag	CO2	0.09
Clearcut harvest with salvage and slash pile burning at regional occurrence rates	Montane Cordillera	2082	Softwood Branch Snag	CO2	0.1287
Clearcut harvest with salvage and slash pile burning at regional occurrence rates	Pacific Maritime	2082	Softwood Branch Snag	CO2	0.029835
Clearcut harvest with salvage and slash pile burning at regional occurrence rates	Taiga Plains	2082	Softwood Branch Snag	CO2	0.09
Clearcut harvest with slash pile burning - future	Boreal Cordillera	2074	Softwood Coarse Roots	CO2	0.06435
Clearcut harvest with slash pile burning - future	Boreal Plains	2074	Softwood Coarse Roots	CO2	0.06435
Clearcut harvest with slash pile burning - future	Montane Cordillera	2074	Softwood Coarse Roots	CO2	0.06435
Clearcut harvest with slash pile burning - future	Pacific Maritime	2074	Softwood Coarse Roots	CO2	0.06435
Clearcut harvest with slash pile burning - future	Taiga Plains	2074	Softwood Coarse Roots	CO2	0.06435
Clearcut harvest with salvage and slash pile burning at regional occurrence rates	Boreal Cordillera	2082	Softwood Coarse Roots	CO2	0.06435
Clearcut harvest with salvage and slash pile burning at regional occurrence rates	Boreal Plains	2082	Softwood Coarse Roots	CO2	0.045
Clearcut harvest with salvage and slash pile burning at regional occurrence rates	Montane Cordillera	2082	Softwood Coarse Roots	CO2	0.06435
Clearcut harvest with salvage and slash pile burning at regional occurrence rates	Pacific Maritime	2082	Softwood Coarse Roots	CO2	0.0149175
Clearcut harvest with salvage and slash pile burning at regional occurrence rates	Taiga Plains	2082	Softwood Coarse Roots	CO2	0.045
Clearcut harvest with slash pile burning - future	Boreal Cordillera	2074	Softwood Fine Roots	CO2	0.06435
Clearcut harvest with slash pile burning - future	Boreal Plains	2074	Softwood Fine Roots	CO2	0.06435
Clearcut harvest with slash pile burning - future	Montane Cordillera	2074	Softwood Fine Roots	CO2	0.06435
Clearcut harvest with slash pile burning - future	Pacific Maritime	2074	Softwood Fine Roots	CO2	0.06435
Clearcut harvest with slash pile burning - future	Taiga Plains	2074	Softwood Fine Roots	CO2	0.06435
Clearcut harvest with salvage and slash pile burning at regional occurrence rates	Boreal Cordillera	2082	Softwood Fine Roots	CO2	0.06435
Clearcut harvest with salvage and slash pile burning at regional occurrence rates	Boreal Plains	2082	Softwood Fine Roots	CO2	0.045
Clearcut harvest with salvage and slash pile burning at regional occurrence rates	Montane Cordillera	2082	Softwood Fine Roots	CO2	0.06435
Clearcut harvest with salvage and slash pile burning at regional occurrence rates	Pacific Maritime	2082	Softwood Fine Roots	CO2	0.0149175
Clearcut harvest with salvage and slash pile burning at regional occurrence rates	Taiga Plains	2082	Softwood Fine Roots	CO2	0.045
Clearcut harvest with slash pile burning - future	Boreal Cordillera	2074	Softwood Foliage	CO2	0.1287
Clearcut harvest with slash pile burning - future	Boreal Plains	2074	Softwood Foliage	CO2	0.1287
Clearcut harvest with slash pile burning - future	Montane Cordillera	2074	Softwood Foliage	CO2	0.1287
Clearcut harvest with slash pile burning - future	Pacific Maritime	2074	Softwood Foliage	CO2	0.1287
Clearcut harvest with slash pile burning - future	Taiga Plains	2074	Softwood Foliage	CO2	0.1287
Clearcut harvest with salvage and slash pile burning at regional occurrence rates	Boreal Cordillera	2082	Softwood Foliage	CO2	0.1287
Clearcut harvest with salvage and slash pile burning at regional occurrence rates	Boreal Plains	2082	Softwood Foliage	CO2	0.09
Clearcut harvest with salvage and slash pile burning at regional occurrence rates	Montane Cordillera	2082	Softwood Foliage	CO2	0.1287
Clearcut harvest with salvage and slash pile burning at regional occurrence rates	Pacific Maritime	2082	Softwood Foliage	CO2	0.029835
Clearcut harvest with salvage and slash pile burning at regional occurrence rates	Taiga Plains	2082	Softwood Foliage	CO2	0.09
Clearcut harvest with slash pile burning - future	Boreal Cordillera	2074	Softwood Merchantable	CO2	0.009653
Clearcut harvest with slash pile burning - future	Boreal Plains	2074	Softwood Merchantable	CO2	0.009653
Clearcut harvest with slash pile burning - future	Montane Cordillera	2074	Softwood Merchantable	CO2	0.009653
Clearcut harvest with slash pile burning - future	Pacific Maritime	2074	Softwood Merchantable	CO2	0.009653
Clearcut harvest with slash pile burning - future	Taiga Plains	2074	Softwood Merchantable	CO2	0.009653
Clearcut harvest with salvage and slash pile burning at regional occurrence rates	Boreal Cordillera	2082	Softwood Merchantable	CO2	0.0096525
Clearcut harvest with salvage and slash pile burning at regional occurrence rates	Boreal Plains	2082	Softwood Merchantable	CO2	0.00675
Clearcut harvest with salvage and slash pile burning at regional occurrence rates	Montane Cordillera	2082	Softwood Merchantable	CO2	0.0096525
Clearcut harvest with salvage and slash pile burning at regional occurrence rates	Pacific Maritime	2082	Softwood Merchantable	CO2	0.00224775
Clearcut harvest with salvage and slash pile burning at regional occurrence rates	Taiga Plains	2082	Softwood Merchantable	CO2	0.00675
Clearcut harvest with slash pile burning - future	Boreal Cordillera	2074	Softwood Other	CO2	0.1287
Clearcut harvest with slash pile burning - future	Boreal Plains	2074	Softwood Other	CO2	0.1287
Clearcut harvest with slash pile burning - future	Montane Cordillera	2074	Softwood Other	CO2	0.1287
Clearcut harvest with slash pile burning - future	Pacific Maritime	2074	Softwood Other	CO2	0.1287
Clearcut harvest with slash pile burning - future	Taiga Plains	2074	Softwood Other	CO2	0.1287
Clearcut harvest with salvage and slash pile burning at regional occurrence rates	Boreal Cordillera	2082	Softwood Other	CO2	0.1287
Clearcut harvest with salvage and slash pile burning at regional occurrence rates	Boreal Plains	2082	Softwood Other	CO2	0.09
Clearcut harvest with salvage and slash pile burning at regional occurrence rates	Montane Cordillera	2082	Softwood Other	CO2	0.1287
Clearcut harvest with salvage and slash pile burning at regional occurrence rates	Pacific Maritime	2082	Softwood Other	CO2	0.029835
Clearcut harvest with salvage and slash pile burning at regional occurrence rates	Taiga Plains	2082	Softwood Other	CO2	0.09
Clearcut harvest with slash pile burning - future	Boreal Cordillera	2074	Softwood Stem Snag	CO2	0.06435
Clearcut harvest with slash pile burning - future	Boreal Plains	2074	Softwood Stem Snag	CO2	0.06435
Clearcut harvest with slash pile burning - future	Montane Cordillera	2074	Softwood Stem Snag	CO2	0.06435
Clearcut harvest with slash pile burning - future	Pacific Maritime	2074	Softwood Stem Snag	CO2	0.06435
Clearcut harvest with slash pile burning - future	Taiga Plains	2074	Softwood Stem Snag	CO2	0.06435
Clearcut harvest with salvage and slash pile burning at regional occurrence rates	Boreal Cordillera	2082	Softwood Stem Snag	CO2	0.032175
Clearcut harvest with salvage and slash pile burning at regional occurrence rates	Boreal Plains	2082	Softwood Stem Snag	CO2	0.0225
Clearcut harvest with salvage and slash pile burning at regional occurrence rates	Montane Cordillera	2082	Softwood Stem Snag	CO2	0.032175
Clearcut harvest with salvage and slash pile burning at regional occurrence rates	Pacific Maritime	2082	Softwood Stem Snag	CO2	0.0074925
Clearcut harvest with salvage and slash pile burning at regional occurrence rates	Taiga Plains	2082	Softwood Stem Snag	CO2	0.0225
Clearcut harvest with slash pile burning - future	Boreal Cordillera	2074	Softwood Submerchantable	CO2	0.1287
Clearcut harvest with slash pile burning - future	Boreal Plains	2074	Softwood Submerchantable	CO2	0.1287
Clearcut harvest with slash pile burning - future	Montane Cordillera	2074	Softwood Submerchantable	CO2	0.1287
Clearcut harvest with slash pile burning - future	Pacific Maritime	2074	Softwood Submerchantable	CO2	0.1287
Clearcut harvest with slash pile burning - future	Taiga Plains	2074	Softwood Submerchantable	CO2	0.1287
Clearcut harvest with salvage and slash pile burning at regional occurrence rates	Boreal Cordillera	2082	Softwood Submerchantable	CO2	0.1287
Clearcut harvest with salvage and slash pile burning at regional occurrence rates	Boreal Plains	2082	Softwood Submerchantable	CO2	0.09
Clearcut harvest with salvage and slash pile burning at regional occurrence rates	Montane Cordillera	2082	Softwood Submerchantable	CO2	0.1287
Clearcut harvest with salvage and slash pile burning at regional occurrence rates	Pacific Maritime	2082	Softwood Submerchantable	CO2	0.029835
Clearcut harvest with salvage and slash pile burning at regional occurrence rates	Taiga Plains	2082	Softwood Submerchantable	CO2	0.09

## Sheet: harvest_to_products_residues
DistTypeName	EcoBoundaryName	DistTypeID	tblSourceName.Description	tblSinkName.Description	Proportion
Salvage logging after fire, residue capture	Boreal Cordillera	2076	Hardwood Merchantable	products	0.85
Salvage logging after fire, residue capture	Boreal Cordillera	2076	Hardwood Stem Snag	products	0.55
Salvage logging after fire, residue capture	Boreal Cordillera	2076	Softwood Merchantable	products	0.85
Salvage logging after fire, residue capture	Boreal Cordillera	2076	Softwood Stem Snag	products	0.55
Salvage logging after fire, residue capture	Boreal Plains	2076	Hardwood Merchantable	products	0.85
Salvage logging after fire, residue capture	Boreal Plains	2076	Hardwood Stem Snag	products	0.55
Salvage logging after fire, residue capture	Boreal Plains	2076	Softwood Merchantable	products	0.85
Salvage logging after fire, residue capture	Boreal Plains	2076	Softwood Stem Snag	products	0.55
Salvage logging after fire, residue capture	Montane Cordillera	2076	Hardwood Merchantable	products	0.85
Salvage logging after fire, residue capture	Montane Cordillera	2076	Hardwood Stem Snag	products	0.55
Salvage logging after fire, residue capture	Montane Cordillera	2076	Softwood Merchantable	products	0.85
Salvage logging after fire, residue capture	Montane Cordillera	2076	Softwood Stem Snag	products	0.55
Salvage logging after fire, residue capture	Pacific Maritime	2076	Hardwood Merchantable	products	0.85
Salvage logging after fire, residue capture	Pacific Maritime	2076	Hardwood Stem Snag	products	0.55
Salvage logging after fire, residue capture	Pacific Maritime	2076	Softwood Merchantable	products	0.85
Salvage logging after fire, residue capture	Pacific Maritime	2076	Softwood Stem Snag	products	0.55
Salvage logging after fire, residue capture	Taiga Plains	2076	Hardwood Merchantable	products	0.85
Salvage logging after fire, residue capture	Taiga Plains	2076	Hardwood Stem Snag	products	0.55
Salvage logging after fire, residue capture	Taiga Plains	2076	Softwood Merchantable	products	0.85
Salvage logging after fire, residue capture	Taiga Plains	2076	Softwood Stem Snag	products	0.55
Salvage logging after fire, residue capture	Boreal Cordillera	2076	Hardwood Stem Snag	Residues	0.25
Salvage logging after fire, residue capture	Boreal Cordillera	2076	Softwood Stem Snag	Residues	0.25
Salvage logging after fire, residue capture	Boreal Plains	2076	Hardwood Stem Snag	Residues	0.25
Salvage logging after fire, residue capture	Boreal Plains	2076	Softwood Stem Snag	Residues	0.25
Salvage logging after fire, residue capture	Montane Cordillera	2076	Hardwood Stem Snag	Residues	0.25
Salvage logging after fire, residue capture	Montane Cordillera	2076	Softwood Stem Snag	Residues	0.25
Salvage logging after fire, residue capture	Pacific Maritime	2076	Hardwood Stem Snag	Residues	0.25
Salvage logging after fire, residue capture	Pacific Maritime	2076	Softwood Stem Snag	Residues	0.25
Salvage logging after fire, residue capture	Taiga Plains	2076	Hardwood Stem Snag	Residues	0.25
Salvage logging after fire, residue capture	Taiga Plains	2076	Softwood Stem Snag	Residues	0.25
